# Supplementary material for: Discovery of Novel MicroRNAs in Female Reproductive Tract Using Next Generation Sequencing
Source: PLoS One. 2010 Mar 10;5(3):e9637. doi: 10.1371/journal.pone.0009637 (PMC2835764; doi:10.1371/journal.pone.0009637)
Supplement: Supporting Data File S2 — The predicted set of RNA hairpin secondary structures for the 132 putative novel miRNAs. (2.74 MB XLS) [file pone.0009637.s002.xls]

## Sheet: Predicted secondary structures
Confidence level	Putative novel microRNA	Putative hairpin	UCSC BLAT	Tissue	Cell Type
High confidence	hsa-bcm-miR-3	hairpin_3	Intergenic	Clear cell culture	A2780 clear cell culture, confluent
		TGCCATGAAGGAAGGCCCCTTGGTTACAGCCTCCCCAGCCCATCAGTCACGCTGCCAAGGACACAGGAAAGAATAAGAAGTCATAGCTATTGGTTCTTATGGCTTCTTATTCTTTCCCGTGTCCTCGGCAGCGTGGCTGATGGGCTGGGGGAGGCTGTAACCAAGAGGCCTTCCTTCATGGCA
		.((((((((((((((((.((((((((((((((((((((((((((((((((((((((.(((((((.((((((((((((((((((((((.....))...)))))))))))))))))))).))))))).)))))))))))))))))))).)))))))))))))))))).)))))))))))))))).
		..............................................................ACAGGAAAGAATAAGAAGTCAT.................................................................................................... 5*|
		....................................................................................................................................................................................... 5|
		..............................................................ACAGGAAAGAATAAGAAGTCAT.................................................................................................... 6*|
		....................................................................................................................................................................................... 6|
Potential	hsa-bcm-miR-4	hairpin_4	U38B	serous	Primary Human 15b
		GCCCGTGCTTGGAGTCTTTGTATTTGGGGAAGTCTCTGCCCAGGCTGAGGGGGCTGTCTCAGTGATGAAAACTTTGTCCAGTTCTGCTACTGACAGTAAGTGAAGATAAAGTGTGTCTGAGGAGACAGCTGGCTTCATGCTTGCCCCCAGGGTACCTGAACCCACAGAGATTCTTAAGCGGGT
		((((((....(((((((((((....(((..((.(((((..((((((((((.(((((((((...((((...((((((((((.((((((....).))).)).))..)))))))).))))....)))))))))..))))).)))))....)))))...))...))))))))))))))...))))))
		..............................................................................................AGTAAGTGAAGATAAAGTGTGTCTGAGG.............................................................. 17*|
		....................................................................................................................................................................................... 17|
		..............................................................................................AGTAAGTGAAGATAAAGTGTGTCTGAGG.............................................................. 54*|
		...............................................................................................GTAAGTGAAGATAAAGTGTGTCTGAGG.............................................................. 14|
		..............................................................................................AGTAAGTGAAGATAAAGTGTGTCTGAG............................................................... 9|
		....................................................................................................................................................................................... 77|
		..............................................................................................AGTAAGTGAAGATAAAGTGTGTCTGAGG.............................................................. 6*|
		.........................................................CTCAGTGATGAAAA................................................................................................................. 6|
		....................................................................................................................................................................................... 12|
		.................................................................................................AAGTGAAGATAAAGTGTGTCTGAGG.............................................................. 11*|
		..............................................................................................AGTAAGTGAAGATAAAGTGTGTCTGAG............................................................... 6|
		.........................................................CTCAGTGATGAAAACTTTG............................................................................................................ 6|
		....................................................................................................................................................................................... 23|
		..............................................................................................AGTAAGTGAAGATAAAGTGTGTCTGAGG.............................................................. 14*|
		.........................................................CTCAGTGATGAAAA................................................................................................................. 5|
		.........................................................CTCAGTGATGAAAAC................................................................................................................ 5|
		....................................................................................................................................................................................... 24|
		..............................................................................................AGTAAGTGAAGATAAAGTGTGTCTGAGG.............................................................. 14*|
		....................................................................................................................................................................................... 14|
		...............................................................................................GTAAGTGAAGATAAAGTGTGTCTGAGG.............................................................. 77*|
		..............................................................................................AGTAAGTGAAGATAAAGTGTGTCTGAGG.............................................................. 75|
		..............................................................................................AGTAAGTGAAGATAAAGTGTGTCTGAG............................................................... 36|
		.................................................................................................AAGTGAAGATAAAGTGTGTCTGAGG.............................................................. 12|
		...............................................................................................GTAAGTGAAGATAAAGTGTGTCTGAG............................................................... 8|
		.........................................................CTCAGTGATGAAAAC................................................................................................................ 6|
		.........................................................CTCAGTGATGAAAACT............................................................................................................... 6|
		.........................................................CTCAGTGATGAAAACTTTG............................................................................................................ 5|
		....................................................................................................................................................................................... 225|
		..............................................................................................AGTAAGTGAAGATAAAGTGTGTCTGAGG.............................................................. 25*|
		..............................................................................................AGTAAGTGAAGATAAAGTGTGTCTGAG............................................................... 11|
		...............................................................................................GTAAGTGAAGATAAAGTGTGTCTGAGG.............................................................. 8|
		....................................................................................................................................................................................... 44|
		.........................................................CTCAGTGATGAAAAC................................................................................................................ 25*|
		...............................................................................................GTAAGTGAAGATAAAGTGTGTCTGAGG.............................................................. 16|
		..............................................................................................AGTAAGTGAAGATAAAGTGTGTCTGAGG.............................................................. 15|
		.........................................................CTCAGTGATGAAAA................................................................................................................. 12|
		........................................................TCTCAGTGATGAAAAC................................................................................................................ 8|
		.........................................................CTCAGTGATGAAAACT............................................................................................................... 7|
		.........................................................CTCAGTGATGAAAACTT.............................................................................................................. 7|
		....................................................................................................................................................................................... 90|
Not likely	hsa-bcm-miR-5	hairpin_5	No match	Clear cell culture	OVISE clear cell culture, subconfluent
		TGAACTCAGGAGGCAGAGGTTGCAGTGAGCCGAGATCGCACCACTGCATTCCAGCCTGGGCAACAGAGCGAGACCGTCTTTTTTTTTTTTTTTTTTTCTGAGACGGAGTCTCGCTCTGTCACCCAAGCTGGAGTGCAGTGGTGCGATCTCAGCTCACTGCAAGCTCCACCTCCCGGGTTCA
		.((((((.(((((..(((.(((((((((((.((((((((((((((((((((((((.((((..((((((((((((((((((...................)))))))..)))))))))))..)))).)))))))))))))))))))))))).))))))))))).)))..))))).)))))).
		.......................................................CTGGGCAACAGAGCGAGACCGTCTTTT.................................................................................................... 8*|
		.......................................................CTGGGCAACAGAGCGAGACCGTCTTT..................................................................................................... 7|
		..................................................................................................................................................................................... 15|
Potential	hsa-bcm-miR-7	hairpin_7	SINE	cyst wall	CW9
		TGGACCTTGTGATCTGCCCGCCTTGGCCTCCCAAAGTGCTGGGATTACAGGTGTAAGCCACCACGCCTGGCCTAAGAGTGTGTTTCTTAAAGGTAAAGACTTGAGGTCGGACATGGTGGCTCACACCTATAATCCCGGCACTTTGGGAGGCCAAGGGGGGTGGTTTTTTTGAGGCCA
		.((.(((((.((.(..(((.(((((((((((((((((((((((((((.((((((.((((((((.(.(((((((..((((.(...((.....))...).)))).))))))).).)))))))).)))))).))))))))))))))))))))))))))).)))..)...)).))))))).
		....................................................................................................TTGAGGTCGGACATGGTGGCT......................................................... 17*|
		................................................................................................................................................................................. 17|
		....................................................................................................TTGAGGTCGGACATGGTGGCT......................................................... 15*|
		................................................................................................................................................................................. 15|
		....................................................................................................TTGAGGTCGGACATGGTGGCT......................................................... 5*|
		................................................................................................................................................................................. 5|
Confirmed	hsa-bcm-miR-8	hairpin_8	Intergenic
		CATTGGCCCTTTCAGCTACATTCACGTGCATAGAAAATAACATTGTCAGACGTGTCATCCCCAGATACAATGGACAATATGCTATTATAATCGTATGGCATTGTCCTTGCTGTTTGGAGATAATACTGCTGACTTTATTCCTCTCATACATGTGAATGTGGCTGTAGGGAGCACGTG
		.....((((((.((((((((((((((((.(((((.(((((....(((((..((((.(((.((((((((((.(((((..(((((((.........))))))))))))))).))))))).))).))))..))))).)))))..))).)).)))))))))))))))).)))).)).....
		........................................................ATCCCCAGATACAATGGACAAT.................................................................................................... 16*|
		........................................................ATCCCCAGATACAATGGACA...................................................................................................... 9|
		...................................................................................................ATTGTCCTTGCTGTTTGGAGAT......................................................... 6|
		................................................................................................................................................................................. 31|
		........................................................ATCCCCAGATACAATGGACAAT.................................................................................................... 30*|
		...................................................................................................ATTGTCCTTGCTGTTTGGAGAT......................................................... 11|
		........................................................ATCCCCAGATACAATGGACAA..................................................................................................... 6|
		................................................................................................................................................................................. 47|
		........................................................ATCCCCAGATACAATGGACAAT.................................................................................................... 35*|
		...................................................................................................ATTGTCCTTGCTGTTTGGAGAT......................................................... 16|
		................................................................................................................................................................................. 51|
		...................................................................................................ATTGTCCTTGCTGTTTGGAGA.......................................................... 10*|
		........................................................ATCCCCAGATACAATGGACAAT.................................................................................................... 7|
		...................................................................................................ATTGTCCTTGCTGTTTGGAGAT......................................................... 7|
		........................................................ATCCCCAGATACAATGGACAA..................................................................................................... 5|
		................................................................................................................................................................................. 29|
		........................................................ATCCCCAGATACAATGGACAAT.................................................................................................... 111*|
		...................................................................................................ATTGTCCTTGCTGTTTGGAGAT......................................................... 82|
		...................................................................................................ATTGTCCTTGCTGTTTGGAGA.......................................................... 34|
		........................................................ATCCCCAGATACAATGGACAA..................................................................................................... 28|
		........................................................ATCCCCAGATACAATGGACA...................................................................................................... 23|
		........................................................ATCCCCAGATACAATGGACAATA................................................................................................... 15|
		................................................................................................................................................................................. 293|
		........................................................ATCCCCAGATACAATGGACAAT.................................................................................................... 43*|
		...................................................................................................ATTGTCCTTGCTGTTTGGAGAT......................................................... 7|
		................................................................................................................................................................................. 50|
		........................................................ATCCCCAGATACAATGGACAAT.................................................................................................... 7*|
		...................................................................................................ATTGTCCTTGCTGTTTGGAGAT......................................................... 5|
		................................................................................................................................................................................. 12|
		........................................................ATCCCCAGATACAATGGACAAT.................................................................................................... 9*|
		...................................................................................................ATTGTCCTTGCTGTTTGGAGAT......................................................... 5|
		................................................................................................................................................................................. 14|
		........................................................ATCCCCAGATACAATGGACAAT.................................................................................................... 69*|
		...................................................................................................ATTGTCCTTGCTGTTTGGAGAT......................................................... 16|
		........................................................ATCCCCAGATACAATGGACAA..................................................................................................... 7|
		........................................................ATCCCCAGATACAATGGACA...................................................................................................... 6|
		................................................................................................................................................................................. 98|
		........................................................ATCCCCAGATACAATGGACAAT.................................................................................................... 15*|
		...................................................................................................ATTGTCCTTGCTGTTTGGAGA.......................................................... 7|
		........................................................ATCCCCAGATACAATGGACA...................................................................................................... 5|
		........................................................ATCCCCAGATACAATGGACAA..................................................................................................... 5|
		................................................................................................................................................................................. 32|
		........................................................ATCCCCAGATACAATGGACAAT.................................................................................................... 24*|
		...................................................................................................ATTGTCCTTGCTGTTTGGAGAT......................................................... 12|
		........................................................ATCCCCAGATACAATGGACA...................................................................................................... 10|
		........................................................ATCCCCAGATACAATGGACAA..................................................................................................... 7|
		...................................................................................................ATTGTCCTTGCTGTTTGGAGA.......................................................... 7|
		................................................................................................................................................................................. 60|
		........................................................ATCCCCAGATACAATGGACAAT.................................................................................................... 36*|
		...................................................................................................ATTGTCCTTGCTGTTTGGAGAT......................................................... 24|
		................................................................................................................................................................................. 60|
		...................................................................................................ATTGTCCTTGCTGTTTGGAGAT......................................................... 9*|
		........................................................ATCCCCAGATACAATGGACAAT.................................................................................................... 7|
		........................................................ATCCCCAGATACAATGGACA...................................................................................................... 6|
		........................................................ATCCCCAGATACAATGGACAA..................................................................................................... 6|
		................................................................................................................................................................................. 28|
		........................................................ATCCCCAGATACAATGGACAAT.................................................................................................... 28*|
		...................................................................................................ATTGTCCTTGCTGTTTGGAGAT......................................................... 27|
		........................................................ATCCCCAGATACAATGGACAA..................................................................................................... 8|
		................................................................................................................................................................................. 63|
		........................................................ATCCCCAGATACAATGGACAAT.................................................................................................... 14*|
		........................................................ATCCCCAGATACAATGGACAA..................................................................................................... 6|
		...................................................................................................ATTGTCCTTGCTGTTTGGAGAT......................................................... 6|
		................................................................................................................................................................................. 26|
		........................................................ATCCCCAGATACAATGGACAAT.................................................................................................... 10*|
		...................................................................................................ATTGTCCTTGCTGTTTGGAGA.......................................................... 8|
		...................................................................................................ATTGTCCTTGCTGTTTGGAGAT......................................................... 7|
		........................................................ATCCCCAGATACAATGGACA...................................................................................................... 6|
		................................................................................................................................................................................. 31|
		........................................................ATCCCCAGATACAATGGACAAT.................................................................................................... 22*|
		........................................................ATCCCCAGATACAATGGACA...................................................................................................... 7|
		........................................................ATCCCCAGATACAATGGACAA..................................................................................................... 7|
		...................................................................................................ATTGTCCTTGCTGTTTGGAGAT......................................................... 7|
		................................................................................................................................................................................. 43|
		........................................................ATCCCCAGATACAATGGACAAT.................................................................................................... 12*|
		...................................................................................................ATTGTCCTTGCTGTTTGGAGAT......................................................... 9|
		................................................................................................................................................................................. 21|
		........................................................ATCCCCAGATACAATGGACAAT.................................................................................................... 26*|
		...................................................................................................ATTGTCCTTGCTGTTTGGAGAT......................................................... 16|
		........................................................ATCCCCAGATACAATGGACAA..................................................................................................... 8|
		........................................................ATCCCCAGATACAATGGACA...................................................................................................... 5|
		........................................................ATCCCCAGATACAATGGACAATA................................................................................................... 5|
		................................................................................................................................................................................. 60|
		........................................................ATCCCCAGATACAATGGACAAT.................................................................................................... 9*|
		...................................................................................................ATTGTCCTTGCTGTTTGGAGA.......................................................... 6|
		................................................................................................................................................................................. 15|
Not likely	hsa-bcm-miR-10	hairpin_10	Intergenic	serous	Primary Human 15b
		CCTACCTTCTTCATTCAGTCCCTGTCAAGTATTAGCTTCTTTTACTTATGGCACCCCACTCCTGGTACCATAGTCATAAGTTAGGAGATGTTAGAGCTGTGAGTACCATGACTTAAGTGTGGTGGCTTAAACATGAAAGGGTTTGTTTTTGTCATCTGATGAGAAGTCCAGG
		(((..(((((.(((.(((....((.((((.((.((((.((((((.(((.(.((((.(((((.((((((((((((..((((((....))).)))..)))))).)))))).)).....))).)))).).)))...)))))))))).)).)))).)).)))))))))))...)))
		....................................................ACCCCACTCCTGGTACCA....................................................................................................... 487*|
		....................................................ACCCCACTCCTGGTACCAT...................................................................................................... 75|
		....................................................ACCCCACTCCTGGTACC........................................................................................................ 20|
		....................................................ACCCCACTCCTGGTA.......................................................................................................... 11|
		....................................................ACCCCACTCCTGGTAC......................................................................................................... 8|
		....................................................ACCCCACTCCTGGTACCATA..................................................................................................... 6|
		.....................................................CCCCACTCCTGGTACCA....................................................................................................... 5|
		............................................................................................................................................................................ 612|
Potential	hsa-bcm-miR-12	hairpin_12	SINE	Clear cell culture	OVSAYO clear cell culture, confluent
		ACCTAGTGATCCGCCCGCCTCGGCCTCCCAAAGTGCTGCGATTACAGACCTGAGCCACTGCACCCGGCTAAGCGTTCCTTTTTTTAAAAAAAATCGGCCGGGCGCGGTGGCTCATGCCTGTAATCCCAGCACTTTGGGAGGCCGAGGCGGGCGGATCAACTGAGGT
		((((((((((((((((((((((((((((((((((((((.((((((((.(.(((((((((((.((((((..(...((..(((....)))..)).)..)))))).))))))))))).).)))))))).))))))))))))))))))))))))))))))).))).))))
		...............................................ACCTGAGCCACTGCACCCGGCT.................................................................................................. 10*|
		...............................................ACCTGAGCCACTGCACCCGG.................................................................................................... 8|
		................................................CCTGAGCCACTGCACCCGGCT.................................................................................................. 7|
		...................................................................................................................................................................... 25|
Potential	hsa-bcm-miR-14	hairpin_14	Intron CALR	Clear cell culture	A2780 clear cell culture, confluent
		TCCAAGCCTGAGGTTGGTGTTTGGGCAGGGGCTCTGCTCTCCACATTGGAGGGTGTGGAAGACATCTGGGCCAACTCTGATCTCTTCATCTACCCCCCAGGACTGGGACAAGCCCGAGCATATCCCTGACCCTGATGCTAAGAAGCCCGAGGACTGGG
		.(((..(((..((((((((((.((((((((((((.(((.(((...((((.(((((..(((((.(((.(((....))).))).)))))...))))).)))).....)))..)))..))))....))))).))).)))))))....)))..)))..))).
		.............................................TTGGAGGGTGTGGAAGACAT.............................................................................................. 5*|
		.............................................................................................................................................................. 5|
		.............................................TTGGAGGGTGTGGAAGACAT.............................................................................................. 5*|
		.............................................................................................................................................................. 5|
		.............................................TTGGAGGGTGTGGAAGACAT.............................................................................................. 5*|
		.............................................................................................................................................................. 5|
High confidence	hsa-bcm-miR-15-1	hairpin_15	Intergenic	serous	Primary Human 15b
		GCTCCGCCCCACGTCGCATGCGCCCCGGGAACGCGTGGGGCGGAGCTTCCGGAGGCCCCGCTCTGCTGCCGACCCTGTGGAGCGGAGGGTGAAGCCTCCGGATGCCAGTCCCTCATCGCTGGCCTGGTCGCGCTGTGGCGAAGGGGGCGGAGC
		((((((((((.(((((((.((((.(((((...(((.(((((.(.((.((((((((((((.(((((((.(((......)))))))))))).)..))))))))).))).)))))....)))...)))))..)))))))))))...))))))))))
		...................................TGGGGCGGAGCTTCCGGAGGCC................................................................................................. 15*|
		...................................TGGGGCGGAGCTTCCGGAGG................................................................................................... 6|
		......................................................................................................................................................... 21|
		...................................TGGGGCGGAGCTTCCGGAGGCC................................................................................................. 16*|
		...................................TGGGGCGGAGCTTCCGGAGG................................................................................................... 9|
		...................................TGGGGCGGAGCTTCCGGAG.................................................................................................... 7|
		...................................TGGGGCGGAGCTTCCGGA..................................................................................................... 6|
		......................................................................................................................................................... 38|
		...................................TGGGGCGGAGCTTCCGGAG.................................................................................................... 36*|
		...................................TGGGGCGGAGCTTCCGGAGGCC................................................................................................. 26|
		...................................TGGGGCGGAGCTTCCGGA..................................................................................................... 16|
		...................................TGGGGCGGAGCTTCCGGAGG................................................................................................... 8|
		...................................TGGGGCGGAGCTTC......................................................................................................... 7|
		...................................TGGGGCGGAGCTTCCGGAGGC.................................................................................................. 7|
		......................................................................................................................................................... 100|
		...................................TGGGGCGGAGCTTCCGGAGGCC................................................................................................. 12*|
		...................................TGGGGCGGAGCTTCCGGA..................................................................................................... 6|
		......................................................................................................................................................... 18|
		...................................TGGGGCGGAGCTTCCGGAG.................................................................................................... 15*|
		...................................TGGGGCGGAGCTTCCGGA..................................................................................................... 9|
		...................................TGGGGCGGAGCTTCCGGAGGCC................................................................................................. 8|
		......................................................................................................................................................... 32|
		...................................TGGGGCGGAGCTTCCGGAGGCC................................................................................................. 14*|
		......................................................................................................................................................... 14|
		...................................TGGGGCGGAGCTTCCGGAG.................................................................................................... 22*|
		...................................TGGGGCGGAGCTTCCGGA..................................................................................................... 7|
		...................................TGGGGCGGAGCTTCCGGAGGCC................................................................................................. 7|
		...................................TGGGGCGGAGCTTCCGGAGG................................................................................................... 5|
		......................................................................................................................................................... 41|
		...................................TGGGGCGGAGCTTCCGGAGGCC................................................................................................. 10*|
		......................................................................................................................................................... 10|
		...................................TGGGGCGGAGCTTCCGGAG.................................................................................................... 10*|
		...................................TGGGGCGGAGCTTCCGGAGGCC................................................................................................. 8|
		......................................................................................................................................................... 18|
High confidence	hsa-bcm-miR-15-2	hairpin_16	Intergenic	serous	Primary Human 15b
		GCTCCGCCCCACGTCGCATGCGCCCCGGGAACGCGTGGGGCGGAGCTTCCGGAGGCCCCGCCCTGCTGCCGACCCTGTGGAGCGGAGGGTGAAGCCTCCGGATGCCAGTCCCTCATCGCTGGCCCGGTCGCGCTGTGGCGAAGGGGGCGGAGC
		((((((((((.(((((((.((((.(((((...(((.(((((.(.((.(((((((((..((((((.(((((.((...)).).))))))))))..))))))))).))).)))))....)))...)))))..)))))))))))...))))))))))
		...................................TGGGGCGGAGCTTCCGGAGGCC................................................................................................. 15*|
		...................................TGGGGCGGAGCTTCCGGAGG................................................................................................... 6|
		......................................................................................................................................................... 21|
		...................................TGGGGCGGAGCTTCCGGAGGCC................................................................................................. 16*|
		...................................TGGGGCGGAGCTTCCGGAGG................................................................................................... 9|
		...................................TGGGGCGGAGCTTCCGGAG.................................................................................................... 7|
		...................................TGGGGCGGAGCTTCCGGA..................................................................................................... 6|
		......................................................................................................................................................... 38|
		...................................TGGGGCGGAGCTTCCGGAG.................................................................................................... 36*|
		...................................TGGGGCGGAGCTTCCGGAGGCC................................................................................................. 26|
		...................................TGGGGCGGAGCTTCCGGA..................................................................................................... 16|
		...................................TGGGGCGGAGCTTCCGGAGG................................................................................................... 8|
		...................................TGGGGCGGAGCTTC......................................................................................................... 7|
		...................................TGGGGCGGAGCTTCCGGAGGC.................................................................................................. 7|
		......................................................................................................................................................... 100|
		...................................TGGGGCGGAGCTTCCGGAGGCC................................................................................................. 12*|
		...................................TGGGGCGGAGCTTCCGGA..................................................................................................... 6|
		......................................................................................................................................................... 18|
		...................................TGGGGCGGAGCTTCCGGAG.................................................................................................... 15*|
		...................................TGGGGCGGAGCTTCCGGA..................................................................................................... 9|
		...................................TGGGGCGGAGCTTCCGGAGGCC................................................................................................. 8|
		......................................................................................................................................................... 32|
		...................................TGGGGCGGAGCTTCCGGAGGCC................................................................................................. 14*|
		......................................................................................................................................................... 14|
		...................................TGGGGCGGAGCTTCCGGAG.................................................................................................... 22*|
		...................................TGGGGCGGAGCTTCCGGA..................................................................................................... 7|
		...................................TGGGGCGGAGCTTCCGGAGGCC................................................................................................. 7|
		...................................TGGGGCGGAGCTTCCGGAGG................................................................................................... 5|
		......................................................................................................................................................... 41|
		...................................TGGGGCGGAGCTTCCGGAGGCC................................................................................................. 10*|
		......................................................................................................................................................... 10|
		...................................TGGGGCGGAGCTTCCGGAG.................................................................................................... 10*|
		...................................TGGGGCGGAGCTTCCGGAGGCC................................................................................................. 8|
		......................................................................................................................................................... 18|
High confidence	hsa-bcm-miR-15-3	hairpin_17	Intergenic	serous	Primary Human 15b
		GCTCCGCCCCACGTCGCATGCGCCCCGGGAAAGCGTGGGGCGGAGCTTCCGGAGGCCCCGCCCTGCTGCCGACCCTGTGGAGCGGAGGGTGAAGCCTCCGGATGCCAGTCCCTCATCGCTGGCCCGGTCGCGCTGTGGCGAAGGGGGCGGAGC
		((((((((((.(((((((.((((.(((((..((((.(((((.(.((.(((((((((..((((((.(((((.((...)).).))))))))))..))))))))).))).)))))....))))..)))))..)))))))))))...))))))))))
		...................................TGGGGCGGAGCTTCCGGAGGCC................................................................................................. 15*|
		...................................TGGGGCGGAGCTTCCGGAGG................................................................................................... 6|
		......................................................................................................................................................... 21|
		...................................TGGGGCGGAGCTTCCGGAGGCC................................................................................................. 16*|
		...................................TGGGGCGGAGCTTCCGGAGG................................................................................................... 9|
		...................................TGGGGCGGAGCTTCCGGAG.................................................................................................... 7|
		...................................TGGGGCGGAGCTTCCGGA..................................................................................................... 6|
		......................................................................................................................................................... 38|
		...................................TGGGGCGGAGCTTCCGGAG.................................................................................................... 36*|
		...................................TGGGGCGGAGCTTCCGGAGGCC................................................................................................. 26|
		...................................TGGGGCGGAGCTTCCGGA..................................................................................................... 16|
		...................................TGGGGCGGAGCTTCCGGAGG................................................................................................... 8|
		...................................TGGGGCGGAGCTTC......................................................................................................... 7|
		...................................TGGGGCGGAGCTTCCGGAGGC.................................................................................................. 7|
		......................................................................................................................................................... 100|
		...................................TGGGGCGGAGCTTCCGGAGGCC................................................................................................. 12*|
		...................................TGGGGCGGAGCTTCCGGA..................................................................................................... 6|
		......................................................................................................................................................... 18|
		...................................TGGGGCGGAGCTTCCGGAG.................................................................................................... 15*|
		...................................TGGGGCGGAGCTTCCGGA..................................................................................................... 9|
		...................................TGGGGCGGAGCTTCCGGAGGCC................................................................................................. 8|
		......................................................................................................................................................... 32|
		...................................TGGGGCGGAGCTTCCGGAGGCC................................................................................................. 14*|
		......................................................................................................................................................... 14|
		...................................TGGGGCGGAGCTTCCGGAG.................................................................................................... 22*|
		...................................TGGGGCGGAGCTTCCGGA..................................................................................................... 7|
		...................................TGGGGCGGAGCTTCCGGAGGCC................................................................................................. 7|
		...................................TGGGGCGGAGCTTCCGGAGG................................................................................................... 5|
		......................................................................................................................................................... 41|
		...................................TGGGGCGGAGCTTCCGGAGGCC................................................................................................. 10*|
		......................................................................................................................................................... 10|
		...................................TGGGGCGGAGCTTCCGGAG.................................................................................................... 10*|
		...................................TGGGGCGGAGCTTCCGGAGGCC................................................................................................. 8|
		......................................................................................................................................................... 18|
High confidence	hsa-bcm-miR-19	hairpin_19	Intergenic	serous	Primary Human 15b
		GGGTTGGAAAGCTGTAGGTGTGGAGGGGCATGGATACGGGGGCCATGAGGGTGGGGTCCAGGCTGGACCAGGCCTGCCCTGAGTCCCCCAGCAGGTGCTCCAGGCTGGCTCACACCCTCTGCCTCTCTCTCTTCCTTCCTGGCCCCAACCC
		(((((((...(((..(((...(((((((...(((....(((((...((((((((((.((((.(((((.(..((((((..((.......))))))))).))))).))))))).))))))).)))))))))))))))..)))))).)))))))
		............................................................................................AGGTGCTCCAGGCTGGCTCACA...................................... 10*|
		............................................................................................AGGTGCTCCAGGCTGGCTCAC....................................... 5|
		....................................................................................................................................................... 15|
Confirmed	hsa-bcm-miR-21-1	hairpin_21	Intergenic	Clear cell culture	ES2 clear cell culture, subconfluent
		GATCCTGTGCTCCCTGGGGGGTCTGATCCTGTGCTTCCTGGGAGGTGTGATATCATGGTTCCTGGGAGGTGTGATCCCGTGCTTCCTGGGAGGTGTGATATTGTGGTTCCTGGGAGGTGTGATCCCGTGCTCCCTGGGAGGTGTGATC
		((((..(..(..((..((((((..((((..(..(((((..((((.((..((((((((.((((..(((((..((....))..)))))..)))).))))))))..)).))))..)))))..)))))....))))))..))..)..)))))
		.............................................TGTGATATCATGGTTCCTGGGA.................................................................................. 89*|
		..............................................GTGATATCATGGTTCCTGGGAG................................................................................. 29|
		.....................................................................................CTGGGAGGTGTGATATTGTGGT.......................................... 11|
		..............................................GTGATATCATGGTTCCTGGGA.................................................................................. 11|
		.............................................TGTGATATCATGGTTCCTGGG................................................................................... 7|
		.................................................................................................................................................... 147|
		.............................................TGTGATATCATGGTTCCTGGGA.................................................................................. 10*|
		.................................................................................................................................................... 10|
High confidence	hsa-bcm-miR-22	hairpin_22	Intron PHC2	GATGAGGATGGATAGCAAGGAAG
		ACTTGGATGATGACATGGGGGAAGGTTTGAGGAGGGCTGGCCTCTGTGCCTGGATACTTTATACGTGTAATTGTGATGAGGATGGATAGCAAGGAAGCCGCTCCCACCTGACCCTCACGGCCTCCGTGTTACCTGTCCTCTAGGT
		(((((((.(((((((((((((.(((.((.(((.(((.((((.(((.(((.((..(((((((((((......))).)))))).))..))))).))).))))..))).))))).))).....))))))))))....))).)))))))
		............................................................................TGAGGATGGATAGCAAGGAAGCC............................................... 6*|
		................................................................................................................................................. 6|
		---------------------------------------------------------------------------------------------------------
		............................................................................TGAGGATGGATAGCAAGGAAGC................................................ 10*|
		............................................................................TGAGGATGGATAGCAAGGAAGCC............................................... 9|
		..........................................................................GATGAGGATGGATAGCAAGGAAG................................................. 7|
		..........................................................................GATGAGGATGGATAGCAAGGA................................................... 6|
		..........................................................................GATGAGGATGGATAGCAAGGAA.................................................. 5|
		............................................................................TGAGGATGGATAGCAAGGAAG................................................. 5|
		................................................................................................................................................. 42|
		---------------------------------------------------------------------------------------------------------
		..........................................................................GATGAGGATGGATAGCAAGGAAGCC............................................... 6*|
		..........................................................................GATGAGGATGGATAGCAAGGAAGC................................................ 5|
		............................................................................TGAGGATGGATAGCAAGGAAGC................................................ 5|
		................................................................................................................................................. 16|
		............................................................................TGAGGATGGATAGCAAGGAAGCC............................................... 8*|
		................................................................................................................................................. 8|
		............................................................................TGAGGATGGATAGCAAGGAAGCC............................................... 5*|
		................................................................................................................................................. 5|
		............................................................................TGAGGATGGATAGCAAGGAAGCC............................................... 8*|
		............................................................................TGAGGATGGATAGCAAGGAAGC................................................ 7|
		................................................................................................................................................. 15|
		..........................................................................GATGAGGATGGATAGCAAGGAAG................................................. 7*|
		............................................................................TGAGGATGGATAGCAAGGAAGC................................................ 7|
		..........................................................................GATGAGGATGGATAGCAAGGAAGC................................................ 6|
		................................................................................................................................................. 20|
		..........................................................................GATGAGGATGGATAGCAAGGAAG................................................. 5*|
		............................................................................TGAGGATGGATAGCAAGGAAGC................................................ 5|
		............................................................................TGAGGATGGATAGCAAGGAAGCC............................................... 5|
		................................................................................................................................................. 15|
		..........................................................................GATGAGGATGGATAGCAAGGAAG................................................. 27*|
		............................................................................TGAGGATGGATAGCAAGGAAG................................................. 13|
		............................................................................TGAGGATGGATAGCAAGGAAGC................................................ 13|
		..........................................................................GATGAGGATGGATAGCAAGGAAGC................................................ 11|
		............................................................................TGAGGATGGATAGCAAGGAAGCC............................................... 10|
		...........................................................................ATGAGGATGGATAGCAAGGAAG................................................. 8|
		...........................................................................ATGAGGATGGATAGCAAGGAAGCC............................................... 7|
		..........................................................................GATGAGGATGGATAGCAAGGAA.................................................. 6|
		..........................................................................GATGAGGATGGATAGCAAGGAAGCC............................................... 6|
		...........................................................................ATGAGGATGGATAGCAAGGAAGC................................................ 5|
		................................................................................................................................................. 106|
		............................................................................TGAGGATGGATAGCAAGGAAGC................................................ 8*|
		..........................................................................GATGAGGATGGATAGCAAGGAAG................................................. 7|
		............................................................................TGAGGATGGATAGCAAGGAAG................................................. 7|
		..........................................................................GATGAGGATGGATAGCAAGGAA.................................................. 6|
		..........................................................................GATGAGGATGGATAGCAAGGAAGC................................................ 5|
		................................................................................................................................................. 33|
		............................................................................TGAGGATGGATAGCAAGGAAGC................................................ 7*|
		............................................................................TGAGGATGGATAGCAAGGAAGCC............................................... 5|
		................................................................................................................................................. 12|
		............................................................................TGAGGATGGATAGCAAGGAAGCC............................................... 5*|
		................................................................................................................................................. 5|
		..........................................................................GATGAGGATGGATAGCAAGGA................................................... 5*|
		............................................................................TGAGGATGGATAGCAAGGAAGC................................................ 5|
		................................................................................................................................................. 10|
		............................................................................TGAGGATGGATAGCAAGGAAGC................................................ 7*|
		................................................................................................................................................. 7|
		---------------------------------------------------------------------------------------------------------
		..........................................................................GATGAGGATGGATAGCAAGGAAG................................................. 9*|
		..........................................................................GATGAGGATGGATAGCAAGGAAGC................................................ 8|
		..........................................................................GATGAGGATGGATAGCAAGGAA.................................................. 5|
		............................................................................TGAGGATGGATAGCAAGGAAG................................................. 5|
		................................................................................................................................................. 27|
		---------------------------------------------------------------------------------------------------------
		..........................................................................GATGAGGATGGATAGCAAGGAAG................................................. 6*|
		............................................................................TGAGGATGGATAGCAAGGAAGC................................................ 6|
		................................................................................................................................................. 12|
		---------------------------------------------------------------------------------------------------------
		..........................................................................GATGAGGATGGATAGCAAGGA................................................... 6*|
		............................................................................TGAGGATGGATAGCAAGGAAGC................................................ 5|
		................................................................................................................................................. 11|
		---------------------------------------------------------------------------------------------------------
		............................................................................TGAGGATGGATAGCAAGGAAGCC............................................... 16*|
		................................................................................................................................................. 16|
		---------------------------------------------------------------------------------------------------------
		............................................................................TGAGGATGGATAGCAAGGAAGCC............................................... 15*|
		............................................................................TGAGGATGGATAGCAAGGAAGC................................................ 14|
		............................................................................TGAGGATGGATAGCAAGGAAG................................................. 11|
		..........................................................................GATGAGGATGGATAGCAAGGAAG................................................. 6|
		..........................................................................GATGAGGATGGATAGCAAGGAAGC................................................ 6|
		................................................................................................................................................. 52|
		---------------------------------------------------------------------------------------------------------
		..........................................................................GATGAGGATGGATAGCAAGGAA.................................................. 9*|
		............................................................................TGAGGATGGATAGCAAGGAAGC................................................ 5|
		............................................................................TGAGGATGGATAGCAAGGAAGCC............................................... 5|
		................................................................................................................................................. 19|
		---------------------------------------------------------------------------------------------------------
		..........................................................................GATGAGGATGGATAGCAAGGAAG................................................. 17*|
		..........................................................................GATGAGGATGGATAGCAAGGAAGC................................................ 10|
		............................................................................TGAGGATGGATAGCAAGGAAGCC............................................... 8|
		...........................................................................ATGAGGATGGATAGCAAGGAAGCC............................................... 7|
		...........................................................................ATGAGGATGGATAGCAAGGAAGC................................................ 6|
		............................................................................TGAGGATGGATAGCAAGGAAGC................................................ 6|
		................................................................................................................................................. 54|
		---------------------------------------------------------------------------------------------------------
		............................................................................TGAGGATGGATAGCAAGGAAGC................................................ 8*|
		..........................................................................GATGAGGATGGATAGCAAGGAAG................................................. 5|
		................................................................................................................................................. 13|
		---------------------------------------------------------------------------------------------------------
Potential	hsa-bcm-miR-23	hairpin_23	Intron EPHB2	Clear cell culture	RMG1 clear cell culture, confluent
		GGAGTGACTGCCTCTTAAGACAGAATGTGTGAGCACCAGGGGTACCTCTCTACTGACTTGCAACATACATTTGTCTTGGTGTGTTGCAAGTCGGTGGAGACGTACCCTTGGTGCTCAACCCCTGTAAGGGCTTGAGTTTGCCTCC
		((((.(((((((.(((...((((...((.((((((((((((((((.((((((((((((((((((((((..........)))))))))))))))))))))).))))))))))))))))))..))))))))))...))))...))))
		.................................................................................TGTTGCAAGTCGGTGGAGACG............................................ 5*|
		................................................................................................................................................. 5|
Not likely	hsa-bcm-miR-26	hairpin_26	DNA repeat	Clear cell culture	RMG1 clear cell culture, confluent
		TTGCATATGTAGAAACACCTGGAAAACTCTTAAAAATGTTGATGCCTAGACTGCACCCCAGACTAATTAAATCAGAATCTCTGGGGTGGCATCTAGGTGCCAGTATTTTTAAGCTCACCAGGTGATTCCAACGTGCAG
		.((((..(...(((.(((((((......(((((((((((((..(((((((.(((((((((((.................)))))))).))))))))))..)))))))))))))....))))))).)))..)..)))).
		.........................................ATGCCTAGACTGCACCCCAGACT........................................................................... 8*|
		.......................................................................................................................................... 8|
Potential	hsa-bcm-miR-21-3	hairpin_27	Intron BC058547	Clear cell culture	ES2 clear cell culture, subconfluent
		GCCTCCTGGGAGGTGTGATATCATGGTTCCTGGGAGGTATGATATCGTGGTTCCTGGGAGGTGTGATCCCGTGCTCCCTGGGAGGTCTGATCCCGTGCTTCCTGGGAGGTATGATATCATGGTTCCTGGGAGGT
		((((((..((((.((((((((((((.((((..(((((((((..((((.(.((((..((..(..((....))..)..))..)))).).))))..)))))))))..)))).)))))))))))).))))..))))))
		.............TGTGATATCATGGTTCCTGGGA.................................................................................................... 89*|
		..............GTGATATCATGGTTCCTGGGAG................................................................................................... 29|
		..............GTGATATCATGGTTCCTGGGA.................................................................................................... 11|
		.............TGTGATATCATGGTTCCTGGG..................................................................................................... 7|
		...................................................................................................................................... 136|
		.............TGTGATATCATGGTTCCTGGGA.................................................................................................... 10*|
		...................................................................................................................................... 10|
High confidence	hsa-bcm-miR-35	hairpin_35	Intergenic
		GCCTGAGCAATGTAGGTAGACTGTTTCTAAAAAAATAAAAAGTTAAAAAAATTTATGTTAACGTGTAATGTGTTTACTAATTTTTTTTTTTTTTTTTGGAGACAGAGTCTCCCTCTGTCGCCAGGC
		(((((.((.((..(((.((((((((((((((((((.((((((((((((..(((((((....)))).)))...)))..)))))))))....)))))))))))))..))))).)))..)).)))))))
		....GAGCAATGTAGGTAGACTGTTT..................................................................................................... 11*|
		...TGAGCAATGTAGGTAGACTGTT...................................................................................................... 5|
		.............................................................................................................................. 16|
		....GAGCAATGTAGGTAGACTGTTT..................................................................................................... 7*|
		.............................................................................................................................. 7|
		...TGAGCAATGTAGGTAGACTGTT...................................................................................................... 8*|
		....GAGCAATGTAGGTAGACTGTTT..................................................................................................... 7|
		.............................................................................................................................. 15|
		...TGAGCAATGTAGGTAGACTGTTT..................................................................................................... 13*|
		.............................................................................................................................. 13|
		....GAGCAATGTAGGTAGACTGTTT..................................................................................................... 20*|
		...TGAGCAATGTAGGTAGACTGTTT..................................................................................................... 14|
		..CTGAGCAATGTAGGTAGACTGTTT..................................................................................................... 7|
		...TGAGCAATGTAGGTAGACTGTT...................................................................................................... 7|
		.............................................................................................................................. 48|
		....GAGCAATGTAGGTAGACTGTTT..................................................................................................... 31*|
		...TGAGCAATGTAGGTAGACTGTTT..................................................................................................... 27|
		...TGAGCAATGTAGGTAGACTGTT...................................................................................................... 16|
		....GAGCAATGTAGGTAGACTGTT...................................................................................................... 10|
		..CTGAGCAATGTAGGTAGACTGTTT..................................................................................................... 8|
		.............................................................................................................................. 92|
Confirmed	hsa-bcm-miR-39	hairpin_39	LINE	SKN (Cell Line)	SKN
		ATCTACAGGAAAACATCAGACTGAAACTACACTTTAAGGGGACCAAAGAGATATATAGATATCAGCTACCTATATACCTGTTCGGTCTCTTTAAAGTGTAGTTTAACTGATTTTTTAATGGAT
		(((((...(((((.(((((....(((((((((((((((((((((.((.((.(((((((...........))))))).)).)).)))))))))))))))))))))..))))))))))..)))))
		....................................AGGGGACCAAAGAGATATATAG.................................................................. 12*|
		...................................AAGGGGACCAAAGAGATATATA................................................................... 8|
		....................................AGGGGACCAAAGAGATATAT.................................................................... 7|
		...................................AAGGGGACCAAAGAGATATAT.................................................................... 5|
		.......................................................................ATATACCTGTTCGGTCTCTTT................................ 5|
		........................................................................................................................... 37|
		....................................AGGGGACCAAAGAGATATATAG.................................................................. 20*|
		...................................AAGGGGACCAAAGAGATATATA................................................................... 6|
		........................................................................................................................... 26|
		...................................AAGGGGACCAAAGAGATATAT.................................................................... 9*|
		........................................................................................................................... 9|
		...................................AAGGGGACCAAAGAGATATATA................................................................... 6*|
		....................................AGGGGACCAAAGAGATATATAG.................................................................. 5|
		........................................................................................................................... 11|
		...................................AAGGGGACCAAAGAGATATAT.................................................................... 6*|
		...................................AAGGGGACCAAAGAGATATATA................................................................... 6|
		....................................AGGGGACCAAAGAGATATATAG.................................................................. 5|
		........................................................................................................................... 17|
		....................................AGGGGACCAAAGAGATATATAG.................................................................. 13*|
		...................................AAGGGGACCAAAGAGATATAT.................................................................... 12|
		....................................AGGGGACCAAAGAGATATAT.................................................................... 7|
		........................................................................................................................... 32|
High confidence	hsa-bcm-miR-43	hairpin_43	Intergenic
		GGTATGCTGTTGCGCTGTCCTTCCTCTGGGGAGCAGGCTCCGGGGGACAGGGAAAAGCACACAAGGAACTTGTCCTCTAGGGCCTGCAGTCTCATGGGAGAGTGACATGCACCAGGACC
		(((...(((.((((.((((((((((.(((((.((((((((..(((((((((.................)))))))))..))))))))..))))).)))).)).)))))))).))).)))
		......................................................................TGTCCTCTAGGGCCTGCAGTCT............................ 11*|
		....................................................................................................................... 11|
		......................................................................TGTCCTCTAGGGCCTGCAGTCT............................ 11*|
		....................................................................................................................... 11|
		......................................................................TGTCCTCTAGGGCCTGCAGTCT............................ 6*|
		....................................................................................................................... 6|
		......................................................................TGTCCTCTAGGGCCTGCAGTCT............................ 11*|
		......................................................................TGTCCTCTAGGGCCTGCAGTC............................. 5|
		....................................................................................................................... 16|
		......................................................................TGTCCTCTAGGGCCTGCAGTCT............................ 6*|
		....................................................................................................................... 6|
		......................................................................TGTCCTCTAGGGCCTGCAGTCT............................ 7*|
		....................................................................................................................... 7|
		......................................................................TGTCCTCTAGGGCCTGCAGTCT............................ 5*|
		....................................................................................................................... 5|
		......................................................................TGTCCTCTAGGGCCTGCAGTCT............................ 8*|
		....................................................................................................................... 8|
		......................................................................TGTCCTCTAGGGCCTGCAGTCT............................ 7*|
		....................................................................................................................... 7|
High confidence	hsa-bcm-miR-46	hairpin_46	Intergenic
		CCCCGTGACGTCAGACGGCTCCCCTGGGGGGCGGGGAGAGAACGCAGTGACGTCTGGCCGCGTGCGCATGTCGGGCGCTTTCTCCTCCCCCTACCCAGGGAGCCGCACGCCGAGGGG
		((((.((.(((..(.((((((((.(((((((.(((((((((.(((..((((((...((.....))..)))))).))).))))))))).)))..)))))))))))))))).)).))))
		...............................CGGGGAGAGAACGCAGTGACGT................................................................. 7*|
		..................................................................................................................... 7|
		...............................CGGGGAGAGAACGCAGTGACGT................................................................. 11*|
		..................................................................................................................... 11|
		...............................CGGGGAGAGAACGCAGTGACGT................................................................. 13*|
		..................................................................................................................... 13|
		...............................CGGGGAGAGAACGCAGTGACGT................................................................. 9*|
		..................................................................................................................... 9|
		...............................CGGGGAGAGAACGCAGTGACGT................................................................. 17*|
		..................................................................................................................... 17|
		...............................CGGGGAGAGAACGCAGTGACGT................................................................. 7*|
		..................................................................................................................... 7|
		...............................CGGGGAGAGAACGCAGTGACGT................................................................. 11*|
		..................................................................................................................... 11|
		...............................CGGGGAGAGAACGCAGTGACGT................................................................. 8*|
		..................................................................................................................... 8|
		...............................CGGGGAGAGAACGCAGTGACGT................................................................. 25*|
		..................................................................................................................... 25|
		...............................CGGGGAGAGAACGCAGTGACGT................................................................. 12*|
		..................................................................................................................... 12|
		...............................CGGGGAGAGAACGCAGTGACGT................................................................. 8*|
		..................................................................................................................... 8|
		...............................CGGGGAGAGAACGCAGTGACGT................................................................. 7*|
		..................................................................................................................... 7|
		...............................CGGGGAGAGAACGCAGTGACGT................................................................. 79*|
		...............................CGGGGAGAGAACGCAGTGACG.................................................................. 8|
		..................................................................................................................... 87|
		...............................CGGGGAGAGAACGCAGTGACGT................................................................. 6*|
		..................................................................................................................... 6|
		...............................CGGGGAGAGAACGCAGTGACGT................................................................. 73*|
		...............................CGGGGAGAGAACGCAGTGACG.................................................................. 7|
		..................................................................................................................... 80|
		...............................CGGGGAGAGAACGCAGTGACGT................................................................. 14*|
		..................................................................................................................... 14|
		...............................CGGGGAGAGAACGCAGTGACGT................................................................. 50*|
		..................................................................................................................... 50|
		...............................CGGGGAGAGAACGCAGTGACGT................................................................. 12*|
		..................................................................................................................... 12|
		...............................CGGGGAGAGAACGCAGTGACGT................................................................. 7*|
		..................................................................................................................... 7|
		...............................CGGGGAGAGAACGCAGTGACGT................................................................. 24*|
		..................................................................................................................... 24|
Potential	hsa-bcm-miR-47	hairpin_47	Intron SGIP1	ULMS	U5
		CTAGATGGAATCGAATTTCCCTAAAGGGCCAGACACTATACGAGTCATATAAGGGAAGGCATTATAGGACTCATATAGTGCCAGGTGTTTTGTGGGACACTATTCGATGGATCTCAG
		..((((...(((((((.(((((((((.(((.(.(((((((.(((((.(((((.........))))).))))).))))))).).))).))))).))))....)))))))..))))...
		...............................................................ATAGGACTCATATAGTGCCAG.................................. 28*|
		..................................................................................................................... 28|
		...............................................................ATAGGACTCATATAGTGCCA................................... 7*|
		...............................................................ATAGGACTCATATAGTGCCAG.................................. 7|
		...............................................................ATAGGACTCATATAGTGCCAGG................................. 7|
		..................................................................................................................... 21|
		...............................................................ATAGGACTCATATAGTGCCAGG................................. 6*|
		..................................................................................................................... 6|
		...............................................................ATAGGACTCATATAGTGCCAG.................................. 5*|
		..................................................................................................................... 5|
High confidence	hsa-bcm-miR-48	hairpin_48	Intergenic	Clear cell culture	A2780 clear cell culture, confluent
		GGGTTCACTGGTCGTGCTTCCTGCGGGCTGAGCGCGGGCTGAGCGCTGCCAGTCAGCGCTCACATTAAGGCTGACAGCGCCCTGCCTGGCTCGGCCGGCGAAGCTCTAATTGCCC
		((((....(((....(((((..((.((((((((.(((((.(.((((((.(((((..............))))).)))))).).))))))))))))).))))))).)))...))))
		..............................AGCGCGGGCTGAGCGCTGCCAGTC.............................................................. 7*|
		..............................AGCGCGGGCTGAGCGCTGCCAGTCA............................................................. 5|
		................................................................................................................... 12|
		..............................AGCGCGGGCTGAGCGCTGCCAGTC.............................................................. 11*|
		................................................................................................................... 11|
		..............................AGCGCGGGCTGAGCGCTGCCAGTC.............................................................. 8*|
		................................................................................................................... 8|
Potential	hsa-bcm-miR-49	hairpin_49	snoRNA
		GCACCTCAGCCTCACCCTGGTCTGGGTATCCACTCCATACAGACATGTTTTTAAAAATTGAGGAATAGCTTTGTGCAGTGGCAGTATCATAGCCAATGAGGTTTATCCGAGGCGT
		((.(((((((((((...(((.(((((((((((((.((((.((...(((((((........))))))).)).)))).)))))..))))).)))))).))))))).....)))).))
		.........................................................................................TAGCCAATGAGGTTTATCCGAGGCG.. 13*|
		................................................................................................................... 13|
		.........................................................................................TAGCCAATGAGGTTTATCCGAGGCG.. 9*|
		................................................................................................................... 9|
		.........................................................................................TAGCCAATGAGGTTTATCCGAGGCG.. 10*|
		................................................................................................................... 10|
		.........................................................................................TAGCCAATGAGGTTTATCCGAGGCG.. 6*|
		................................................................................................................... 6|
		.........................................................................................TAGCCAATGAGGTTTATCCGAGGCG.. 6*|
		................................................................................................................... 6|
		.........................................................................................TAGCCAATGAGGTTTATCCGAGGCG.. 7*|
		................................................................................................................... 7|
		.........................................................................................TAGCCAATGAGGTTTATCCGAGGCG.. 10*|
		................................................................................................................... 10|
		.........................................................................................TAGCCAATGAGGTTTATCCGAGGCG.. 5*|
		................................................................................................................... 5|
		.........................................................................................TAGCCAATGAGGTTTATCCGAGGCG.. 5*|
		................................................................................................................... 5|
Not likely	hsa-bcm-miR-52	hairpin_52	snoRNA	endometrium	EM18
		GGTTGGTGGGAGCTGAGTCCATGATGATTTCAAGTTATCCCTGTCTGAAGGCAAAGAAAGGCCTTTCTGTGTGGAATTTGAATATCTGAAACTCAGTTTCCCAAGTTTGCC
		(((...((((((((((((....((((..(((((((..((((.....((((((........))))))....).))))))))))))))....)))))).)))))).....)))
		...............................................................TTTCTGTGTGGAATTTGAATATCTGAAA..................... 33*|
		...............................................................TTTCTGTGTGGAATTTGAATATCTGAA...................... 8|
		............................................................................................................... 41|
		...............................................................TTTCTGTGTGGAATTTGAATATCTGAAA..................... 57*|
		...............................................................TTTCTGTGTGGAATTTGAATATCTGAA...................... 7|
		............................................................................................................... 64|
		...............................................................TTTCTGTGTGGAATTTGAATATCTGAAA..................... 34*|
		...............................................................TTTCTGTGTGGAATTTGAATATCTGAA...................... 12|
		............................................................................................................... 46|
		...............................................................TTTCTGTGTGGAATTTGAATATCTGAAA..................... 17*|
		............................................................................................................... 17|
		...............................................................TTTCTGTGTGGAATTTGAATATCTGAA...................... 53*|
		...............................................................TTTCTGTGTGGAATTTGAATATCTGAAA..................... 29|
		............................................................................................................... 82|
		...............................................................TTTCTGTGTGGAATTTGAATATCTGAAA..................... 1797*|
		...............................................................TTTCTGTGTGGAATTTGAATATCTGAA...................... 173|
		................................................................TTCTGTGTGGAATTTGAATATCTGAAA..................... 67|
		..............................................................CTTTCTGTGTGGAATTTGAATATCTGAAA..................... 15|
		............................................................................................................... 2052|
		...............................................................TTTCTGTGTGGAATTTGAATATCTGAAA..................... 301*|
		...............................................................TTTCTGTGTGGAATTTGAATATCTGAA...................... 19|
		................................................................TTCTGTGTGGAATTTGAATATCTGAAA..................... 13|
		............................................................................................................... 333|
		...............................................................TTTCTGTGTGGAATTTGAATATCTGAAA..................... 79*|
		...............................................................TTTCTGTGTGGAATTTGAATATCTGAA...................... 36|
		............................................................................................................... 115|
		...............................................................TTTCTGTGTGGAATTTGAATATCTGAAA..................... 20*|
		............................................................................................................... 20|
		...............................................................TTTCTGTGTGGAATTTGAATATCTGAA...................... 9*|
		...............................................................TTTCTGTGTGGAATTTGAATATCTGAAA..................... 9|
		............................................................................................................... 18|
		...............................................................TTTCTGTGTGGAATTTGAATATCTGAA...................... 11*|
		...............................................................TTTCTGTGTGGAATTTGAATATCTGAAA..................... 8|
		............................................................................................................... 19|
		...............................................................TTTCTGTGTGGAATTTGAATATCTGAAA..................... 215*|
		...............................................................TTTCTGTGTGGAATTTGAATATCTGAA...................... 62|
		................................................................TTCTGTGTGGAATTTGAATATCTGAAA..................... 12|
		............................................................................................................... 289|
		...............................................................TTTCTGTGTGGAATTTGAATATCTGAA...................... 16*|
		...............................................................TTTCTGTGTGGAATTTGAATATCTGAAA..................... 14|
		............................................................................................................... 30|
		...............................................................TTTCTGTGTGGAATTTGAATATCTGAAA..................... 72*|
		...............................................................TTTCTGTGTGGAATTTGAATATCTGAA...................... 19|
		............................................................................................................... 91|
		...............................................................TTTCTGTGTGGAATTTGAATATCTGAAA..................... 37*|
		...............................................................TTTCTGTGTGGAATTTGAATATCTGAA...................... 15|
		............................................................................................................... 52|
		...............................................................TTTCTGTGTGGAATTTGAATATCTGAAA..................... 159*|
		...............................................................TTTCTGTGTGGAATTTGAATATCTGAA...................... 52|
		............................................................................................................... 211|
		...............................................................TTTCTGTGTGGAATTTGAATATCTGAA...................... 20*|
		...............................................................TTTCTGTGTGGAATTTGAATATCTGAAA..................... 17|
		............................................................................................................... 37|
		...............................................................TTTCTGTGTGGAATTTGAATATCTGAAA..................... 8*|
		............................................................................................................... 8|
		...............................................................TTTCTGTGTGGAATTTGAATATCTGAAA..................... 116*|
		...............................................................TTTCTGTGTGGAATTTGAATATCTGAA...................... 41|
		................................................................TTCTGTGTGGAATTTGAATATCTGAAA..................... 7|
		............................................................................................................... 164|
		...............................................................TTTCTGTGTGGAATTTG................................ 8*|
		...............................................................TTTCTGTGTGGAATTTGAATATCTGAAA..................... 7|
		...............................................................TTTCTGTGTGGAATTTGAATATCTGAA...................... 6|
		............................................................................................................... 21|
		...............................................................TTTCTGTGTGGAATTTGAATATCTGAAA..................... 107*|
		...............................................................TTTCTGTGTGGAATTTGAATATCTGAA...................... 42|
		............................................................................................................... 149|
		...............................................................TTTCTGTGTGGAATTTGAATATCTGAA...................... 43*|
		...............................................................TTTCTGTGTGGAATTTGAATATCTGAAA..................... 34|
		................................................................TTCTGTGTGGAATTTGAATATCTGAAA..................... 5|
		............................................................................................................... 82|
		...............................................................TTTCTGTGTGGAATTTGAATATCTGAAA..................... 229*|
		...............................................................TTTCTGTGTGGAATTTGAATATCTGAA...................... 217|
		................................................................TTCTGTGTGGAATTTGAATATCTGAAA..................... 21|
		................................................................TTCTGTGTGGAATTTGAATATCTGAA...................... 12|
		............................................................................................................... 479|
		...............................................................TTTCTGTGTGGAATTTGAATATCTGAA...................... 16*|
		...............................................................TTTCTGTGTGGAATTTGAATATCTGAAA..................... 8|
		............................................................................................................... 24|
		...............................................................TTTCTGTGTGGAATTTGAATATCTGAA...................... 7*|
		...............................................................TTTCTGTGTGGAATTTGAATATCTGAAA..................... 7|
		............................................................................................................... 14|
		...............................................................TTTCTGTGTGGAATTTGAATATCTGAA...................... 25*|
		...............................................................TTTCTGTGTGGAATTTGAATATCTGAAA..................... 12|
		............................................................................................................... 37|
		...............................................................TTTCTGTGTGGAATTTGAATATCTGAAA..................... 25*|
		...............................................................TTTCTGTGTGGAATTTGAATATCTGAA...................... 22|
		............................................................................................................... 47|
		...............................................................TTTCTGTGTGGAATTTGAATATCTGAA...................... 14*|
		...............................................................TTTCTGTGTGGAATTTGAATATCTGAAA..................... 14|
		............................................................................................................... 28|
High confidence	hsa-bcm-miR-53-1	hairpin_53	ROR2/LINE
		CTTTTGCTGTCAGTTTTTCTGTTGCTTGTCTTGGTTTTATGCCTTTTATATCAAGGCACATAAAAGGCATAAAACCAAGACAAGCAACAAAAAAAGGATTGATCACAGAAG
		((((((..((((((((((.((((((((((((((((((((((((((((((..........))))))))))))))))))))))))))))))....))))))))))..))))))
		..............................................................AAAGGCATAAAACCAAGACA.............................. 14*|
		.............................................................AAAAGGCATAAAACCAAGACA.............................. 8|
		..............................................................AAAGGCATAAAACCAAGACAA............................. 7|
		............................................................................................................... 29|
		..............................................................AAAGGCATAAAACCAAGACA.............................. 8*|
		.............................................................AAAAGGCATAAAACCAAGACA.............................. 6|
		..............................................................AAAGGCATAAAACCAAGACAA............................. 6|
		............................................................................................................... 20|
		..............................................................AAAGGCATAAAACCAAGACAA............................. 6*|
		............................................................................................................... 6|
		.............................................................AAAAGGCATAAAACCAAGACA.............................. 8*|
		..............................................................AAAGGCATAAAACCAAGACA.............................. 8|
		............................................................................................................... 16|
		..............................................................AAAGGCATAAAACCAAGACA.............................. 6*|
		............................................................................................................... 6|
		..............................................................AAAGGCATAAAACCAAGACA.............................. 5*|
		............................................................................................................... 5|
		.............................................................AAAAGGCATAAAACCAAGACA.............................. 7*|
		............................................................................................................... 7|
		.............................................................AAAAGGCATAAAACCAAGACA.............................. 6*|
		..............................................................AAAGGCATAAAACCAAGACA.............................. 5|
		............................................................................................................... 11|
		.............................................................AAAAGGCATAAAACCAAGACA.............................. 7*|
		..............................................................AAAGGCATAAAACCAAGACA.............................. 5|
		............................................................................................................... 12|
		..............................................................AAAGGCATAAAACCAAGACA.............................. 12*|
		............................................................................................................... 12|
		.............................................................AAAAGGCATAAAACCAAGACA.............................. 7*|
		............................................................................................................... 7|
		..............................................................AAAGGCATAAAACCAAGACA.............................. 5*|
		............................................................................................................... 5|
		..............................................................AAAGGCATAAAACCAAGACA.............................. 10*|
		.............................................................AAAAGGCATAAAACCAAGACA.............................. 6|
		..............................................................AAAGGCATAAAACCAAGACAA............................. 6|
		............................................................................................................... 22|
		.............................................................AAAAGGCATAAAACCAAGACA.............................. 6*|
		............................................................................................................... 6|
Potential	hsa-bcm-miR-56	hairpin_56	SINE/LTR	Clear cell culture	OVAS clear cell culture, confluent
		GGAACATGGGCTCGCAGAGCTACGGGAGAAGGATCGAGACTGTCTGCACATTATTAGAAGCCAGCCTGTTTCCTTCTTCAGCCGCTGCTGTCTGATGTACGCCCAGATCT
		(((...(((((.((((((((..(((((((((((...((.(((((((........))))...))).))...))))))))...)))..))..)))).))...)))))..)))
		.......................GGGAGAAGGATCGAGACTGTCT.................................................................. 35*|
		.......................GGGAGAAGGATCGAGACTGTC................................................................... 27|
		.......................GGGAGAAGGATCGAGACTGT.................................................................... 13|
		.............................................................................................................. 75|
Potential	hsa-bcm-miR-59	hairpin_59	LINE	ULMS	JH 775
		ATTTTGTGATTGTCTGTTTTTCCTGCAGATTGTTTCTTTTGCCGTGCAAGTTTAAGTTTTTGCACGGCAAAAGAAACAATCCAGAGGGTAAACAGACAACCCACAAAAT
		((((((((.((((((((((.((((...(((((((((((((((((((((((........)))))))))))))))))))))))...)))).))))))))))..))))))))
		..........................AGATTGTTTCTTTTGCCGTGCA.............................................................. 22*|
		..........................AGATTGTTTCTTTTGCCGTGC............................................................... 12|
		............................................................................................................. 34|
High confidence	hsa-bcm-miR-60	hairpin_60	Intergenic	Clear cell culture	SMOV2 clear cell culture, subconfluent
		GGGTGAGGATGTGTGTGGATCCTGGAGGAGGCAGAGAAGACAGTGAGCTTGCCAGTTCTGGTTTCCAACACTTCCTTTCCTGCGCTTCTCGATTCCCAGATCTGCACCC
		(((((.((((.((.(.(((((...((((((((((..(((..((((.....((((....))))......))))..)))..)))).)))))))))))))).)))).)))))
		...........TGTGTGGATCCTGGAGGAGGCA............................................................................. 8*|
		............................................................................................................. 8|
		...........TGTGTGGATCCTGGAGGAGGCA............................................................................. 12*|
		............................................................................................................. 12|
		...........TGTGTGGATCCTGGAGGAGGCA............................................................................. 10*|
		............................................................................................................. 10|
		...........TGTGTGGATCCTGGAGGAGGCA............................................................................. 7*|
		............................................................................................................. 7|
Not likely	hsa-bcm-miR-61	hairpin_61	28s rRNA	TAAGCAGGAGGTGTCAGAA
		TTTCTGATGGATTTTGACTTTTCTTTGTGGATACAGATGGTGAAAGTGAGCCTCAATGATCTTCATGATCCCTCTGACCACTGGGATCTTAAGCAGGAGGTGTCAGAAA
		.((((((((..(((((.(((.(((..((((...((((.((.((..(((((..((...))..)))))..)))))))).))))..)))....))))))))..)))))))).
		.........................................................................................TAAGCAGGAGGTGTCAGAA.. 37*|
		.........................................................................................TAAGCAGGAGGTGTCAGAAA. 36|
		........................................................................................TTAAGCAGGAGGTGTCAGAA.. 24|
		...........................................................................................AGCAGGAGGTGTCAGAA.. 17|
		.........................................................................................TAAGCAGGAGGTGTCAGA... 12|
		........................................................................................TTAAGCAGGAGGTGTCAGAAA. 12|
		........................................................................................TTAAGCAGGAGGTGTC...... 11|
		............................................................................................GCAGGAGGTGTCAGAA.. 10|
		.........................................................................................TAAGCAGGAGGTGTCAG.... 10|
		............................................................................................................. 169|
		---------------------------------------------------------------------------------------------------------
Not likely	hsa-bcm-miR-63	hairpin_63	tRNA	Clear cell culture	OVAS clear cell culture, confluent
		GTAGATTGAAGCCAGTTGATTAGGGTGCTTAGCTGTTAACTAAGTGTTTGTGGGTTTAAGTCCCATTGGTCTAGTAAGGGCTTAGCTTAATTAAAGTGGCTGATTTGC
		(((((((..(((((.((((((((...(((.((((.(((.(((.(.....(((((.......)))))....))))))).)))).)))))))))))..))))))))))))
		...........................................................................AAGGGCTTAGCTTAA................... 21*|
		...........................................................................AAGGGCTTAGCTTAAT.................. 9|
		...........................................................................AAGGGCTTAGCTTA.................... 8|
		...........................................................................AAGGGCTTAGCTTAATTAAAGTGGCTGA...... 6|
		............................................................................................................ 44|
Potential	hsa-bcm-miR-66	hairpin_66	3'UTR RAP11FIP4	serous	Primary Human 15b
		GAAGCCACGCAAAATGAACTGAACCAGGAGTGAGCTTCGTGTACATTATCTATTAGAAAATGAAGTACCTTCTGGTTCAGCTAGTCCCTGTGCGTTGAGAGGCTTT
		(((((((((((....((.((((((((((((.(.(((((((...................))))))).)))))))))))))....))....))))).....))))))
		................AACTGAACCAGGAGTGAGCTTCG.................................................................... 20*|
		.......................................................................................................... 20|
		................AACTGAACCAGGAGTGAGCTTCG.................................................................... 5*|
		.......................................................................................................... 5|
		................AACTGAACCAGGAGTGAGCTTCG.................................................................... 12*|
		................AACTGAACCAGGAGTGAGCTT...................................................................... 6|
		................AACTGAACCAGGAGTGAGCTTC..................................................................... 6|
		.......................................................................................................... 24|
		................AACTGAACCAGGAGTGAGCTTCG.................................................................... 11*|
		.......................................................................................................... 11|
		................AACTGAACCAGGAGTGAGCTTCG.................................................................... 9*|
		................AACTGAACCAGGAGTGAGCTT...................................................................... 6|
		.......................................................................................................... 15|
High confidence	hsa-bcm-miR-70	hairpin_70	Intergenic	Secretory	Human Fib 13
		AGAGAGGAATGAACAGTTAAATTATAACATGTCCATATTATGGGTTAGTTGTGGACACATACTAACGCATAATATGGACATGTTATAATTTAACTGTTCCTTTCT
		((((((((....((((((((((((((((((((((((((((((.((((((.(((....))))))))).))))))))))))))))))))))))))))))))))))))
		..............................................................TAACGCATAATATGGACATGT....................... 7*|
		......................................................................................................... 7|
		..............................................................TAACGCATAATATGGACATGT....................... 12*|
		..............................................................TAACGCATAATATGGACATGTT...................... 8|
		......................................................................................................... 20|
High confidence	hsa-bcm-miR-72	hairpin_72	Intergenic
		GTGTTCTATTCTTCATGTGGTACTCTTCTCAAGAGGGAGGCAATCATGTGTAATTAGATATGATTGACACCTCTGTGAGTGGAGTAACACATGATATATACAT
		((((..(((...(((((((.((((((.(((((((((....(((((((((.(....).)))))))))...))))).)))).)))))).))))))).))).))))
		.........................TTCTCAAGAGGGAGGCAATCA.......................................................... 8*|
		....................................................................................................... 8|
		.........................TTCTCAAGAGGGAGGCAATCAT......................................................... 87*|
		.........................TTCTCAAGAGGGAGGCAATCA.......................................................... 55|
		.........................TTCTCAAGAGGGAGGCAATC........................................................... 11|
		....................................................................................................... 153|
		.........................TTCTCAAGAGGGAGGCAATCA.......................................................... 12*|
		.........................TTCTCAAGAGGGAGGCAATCAT......................................................... 11|
		....................................................................................................... 23|
		.........................TTCTCAAGAGGGAGGCAATCAT......................................................... 28*|
		.........................TTCTCAAGAGGGAGGCAATCA.......................................................... 11|
		....................................................................................................... 39|
		.........................TTCTCAAGAGGGAGGCAATCAT......................................................... 38*|
		.........................TTCTCAAGAGGGAGGCAATCA.......................................................... 23|
		.........................TTCTCAAGAGGGAGGCAATC........................................................... 5|
		....................................................................................................... 66|
Potential	hsa-bcm-miR-74	hairpin_74	SINE	Clear cell culture	OVSAYO clear cell culture, confluent
		TGCTGAAGGAATTGTGGAGTAGTGGTTAGGAGAGTGGGCTCTAGAGTCAGAGAATTGAAGTTCAAATCCTAACTGCTACTTAGAGCTTTATGACCTTGAGCA
		.(((.((((.((.((.((((((..(((((((...((((((......((((....))))))))))..)))))))..))))))...))...))..)))).))).
		....GAAGGAATTGTGGAGTAGTGGTT............................................................................ 7*|
		....GAAGGAATTGTGGAGTAGTGGT............................................................................. 5|
		...................................................................................................... 12|
High confidence	hsa-bcm-miR-75-1	hairpin_75	Intergenic	W. Proliferative	Human Fib 11
		TTGTTTATAATAAACTGAAATATTTGGGACTGATCTTGATGTCTGCCAAAACCTTGGCAGACATCAAGATCAGTCCCAAATATTTCAGTTTATTATAGACAG
		.((((((((((((((((((((((((((((((((((((((((((((((((....)))))))))))))))))))))))))))))))))))))))))))))))).
		......................TTTGGGACTGATCTTGATGTCT........................................................... 5*|
		...................................................................................................... 5|
		......................TTTGGGACTGATCTTGATGTCT........................................................... 6*|
		........................TGGGACTGATCTTGATGTCT........................................................... 5|
		...................................................................................................... 11|
		......................TTTGGGACTGATCTTGATGTCT........................................................... 6*|
		...................................................................................................... 6|
		......................TTTGGGACTGATCTTGATGTCT........................................................... 11*|
		.......................TTGGGACTGATCTTGATGTCT........................................................... 9|
		...................................................................................................... 20|
Potential	hsa-bcm-miR-81	hairpin_81	LTR	Clear cell culture	OVMANA clear cell culture, confluent
		GATGAAATTTTAAAGTCCAAGTTAGTTTCGCCTTCTACCTCTGGAACTGGACGATGTCAATGGTAGAAGATGGAACTAACCTGGACTCCAAAATATCTTTC
		...((.(((((..((((((.((((((((((.((((((((..(((..(.....)...)))..)))))))).)))))))))).))))))..))))).))....
		..........................................................AATGGTAGAAGATGGAACTAAC...................... 5*|
		..................................................................................................... 5|
Potential	hsa-bcm-miR-75-2	hairpin_83	SINE/LTR	W. Proliferative	Human Fib 11
		TGTCTATAATAAACTGAAATATTTGGGACTGATCTTGATGTCTGCCAAGGTTTTGGCAGACATCAAGATCAGTCCCAAATATTTCAGTTTATTATAAACA
		.((.((((((((((((((((((((((((((((((((((((((((((((....)))))))))))))))))))))))))))))))))))))))))))).)).
		.....................TTTGGGACTGATCTTGATGTCT.......................................................... 5*|
		.................................................................................................... 5|
		.....................TTTGGGACTGATCTTGATGTCT.......................................................... 6*|
		.......................TGGGACTGATCTTGATGTCT.......................................................... 5|
		.................................................................................................... 11|
		.....................TTTGGGACTGATCTTGATGTCT.......................................................... 6*|
		.................................................................................................... 6|
		.....................TTTGGGACTGATCTTGATGTCT.......................................................... 11*|
		......................TTGGGACTGATCTTGATGTCT.......................................................... 9|
		.................................................................................................... 20|
Not likely	hsa-bcm-miR-85	hairpin_85	Intron DIP2C
		TGCTTCTGTACCCCTGCCCCAACAAGGAAGGACAAGAGGTGTGAGCCACACACACGCCTGGCCTCCTGTCTTTCCTTGTTGGAGCAGGGATGTAGAAGCA
		.(((((((((.((((((.((((((((((((((((.(((((..(.((.........)))..))))).)))))))))))))))).)))))).))))))))).
		.....................ACAAGGAAGGACAAGAGGTGTGA......................................................... 9*|
		.....................ACAAGGAAGGACAAGAGGTGTGAG........................................................ 7|
		.................................................................................................... 16|
		.....................ACAAGGAAGGACAAGAGGTGTGA......................................................... 8*|
		.................................................................................................... 8|
		.....................ACAAGGAAGGACAAGAGGTGTGA......................................................... 7*|
		.................................................................................................... 7|
		.....................ACAAGGAAGGACAAGAGGTGTGA......................................................... 7*|
		.................................................................................................... 7|
		.....................ACAAGGAAGGACAAGAGGTGTGA......................................................... 5*|
		.................................................................................................... 5|
		.....................ACAAGGAAGGACAAGAGGTGTGA......................................................... 7*|
		.................................................................................................... 7|
Potential	hsa-bcm-miR-90	hairpin_90	scRNA	CTCCCACTGCTTCACTTGACTAG
		TGGCTGGTCCAAGTGCAGTGGTGTTTACAGGTAACCGATCACAACCAGTTACAGATTTTGTTTCTCCTTCTCCACTCCCACTGCTTCACTTGACTAGTCA
		.((((((((.(((((((((((.((....(((.(((.((((.............))))..)))...))).....))..)))))))...)))))))))))).
		..........................................................................CTCCCACTGCTTCACTTGACTAG.... 59*|
		..........................................................................CTCCCACTGCTTCACTTGACTA..... 16|
		..........................................................................CTCCCACTGCTTCACTTGACT...... 13|
		...........................................................................TCCCACTGCTTCACTTGACTAG.... 13|
		.........................................................................ACTCCCACTGCTTCACTTGACT...... 11|
		...........................................................................TCCCACTGCTTCACTTGACTA..... 7|
		............................................................................CCCACTGCTTCACTTGACTAG.... 6|
		..........................................................................CTCCCACTGCTTCACTTGACTAGT... 5|
		.................................................................................................... 130|
		---------------------------------------------------------------------------------------------------------
High confidence	hsa-bcm-miR-92-1	hairpin_92	Intron WBSCR17 +/-	W. Proliferative	Human Fib 11
		TGGACTTCAGATTTAACTTCTCATTTTCTGGTTCCTTCTAATGAGTATGCTTAACTTGGTAGAAGGAACCAGAAAATGAGAAGTTGAGTAGGAACTCTA
		((((.(((..((((((((((((((((((((((((((((((..((((.......))))..))))))))))))))))))))))))))))))..))).))))
		..............................................................AAGGAACCAGAAAATGAGAAGT................ 5*|
		................................................................................................... 5|
		..............................................................AAGGAACCAGAAAATGAGAAGT................ 6*|
		................................................................................................... 6|
Confirmed	hsa-bcm-miR-93	hairpin_93	Intergenic	serous	Cell Line HEY
		TGACTGTCATCCCACTGCTTCCAGCTTCCATGACTCCTGATGGAGGAATCACATGAATTCATCAGAATTCATGGAGGCTAGAAGCAGTATGAGGATCA
		.((.(.((((...((((((((.(((((((((((...((((((((....((....)).))))))))...))))))))))).)))))))))))).).)).
		...........................................................CATCAGAATTCATGGAGGCTAGA................. 100*|
		...........................................................CATCAGAATTCATGGAGGCTAG.................. 54|
		............................................................ATCAGAATTCATGGAGGCTAGA................. 14|
		...........................................................CATCAGAATTCATGGAGGCTA................... 10|
		......................AGCTTCCATGACTCCTGATGGA....................................................... 9|
		...........................................................CATCAGAATTCATGGAGGCT.................... 8|
		...........................................................CATCAGAATTCATGGAGGCTAGAA................ 7|
		.................................................................................................. 202|
		...........................................................CATCAGAATTCATGGAGGCTAG.................. 6*|
		.................................................................................................. 6|
High confidence	hsa-bcm-miR-94	hairpin_94	Intergenic
		AGATGGGGAAGATGATTATATGAGGGACAGATGCCAGAAGCACTGGTTATGATTTGCATCTGGCATCCGTCACACAGATAATTATTTATTCCACATCT
		(((((((((((((((((((.((.(.(((.(((((((((.(((............))).))))))))).))).).)).)))))))))).)))).)))))
		....................TGAGGGACAGATGCCAGAAGCA......................................................... 9*|
		.................................................................................................. 9|
		....................TGAGGGACAGATGCCAGAAGCA......................................................... 5*|
		.................................................................................................. 5|
		....................TGAGGGACAGATGCCAGAAGCA......................................................... 6*|
		.................................................................................................. 6|
		....................TGAGGGACAGATGCCAGAAGCA......................................................... 13*|
		.................................................................................................. 13|
		....................TGAGGGACAGATGCCAGAAGCA......................................................... 19*|
		.................................................................................................. 19|
		....................TGAGGGACAGATGCCAGAAGCA......................................................... 5*|
		.................................................................................................. 5|
		....................TGAGGGACAGATGCCAGAAGCA......................................................... 5*|
		.................................................................................................. 5|
Not likely	hsa-bcm-miR-96	hairpin_96	Intergenic	Clear cell culture	OVMANA clear cell culture, confluent
		CAGTGTGTGCCCGGGGGTGTGGGGACACCAGTGCGGCTCATCCCTGTGTCTGCTCTTTCACAAGCCACAGTGGTGCCCCCACACCCCCTGCACAGCTG
		((((.(((((..((((((((((((.(((((.((.((((......((((..........)))))))).)).))))).)))))))))))).)))))))))
		...................TGGGGACACCAGTGCGGCTCAT.......................................................... 13*|
		.................................................................................................. 13|
Not likely	hsa-bcm-miR-97	hairpin_97	SINE/LINE	Clear cell culture	ES2 clear cell culture, subconfluent
		CCAGCCTGGGTGACACAGCGAGACTCTGTATCAAAAAAAAAAAAAAAAAAAAAAAAAAAATTGTAGGCATGGGGTCTTGCTATGTTGCTCAGTCTGG
		((((.(((((..(((.(((((((((((((..(.................................)..))))))))))))).)))..))))).))))
		......TGGGTGACACAGCGAGACTCTGTAT................................................................... 6*|
		................................................................................................. 6|
High confidence	hsa-bcm-miR-99	hairpin_99	Intergenic	Clear cell culture	A2780 clear cell culture, confluent
		CAAGTTGGCACTGTAGAATATTGAGGAAAAGATGGTCTTATTGCAAAGATTTTCAATAAGACCATCCTTTCCTCAATATTCTGTGGTGTCATCTTTG
		.(((.((((((..((((((((((((((((.(((((((((((((.((....)).))))))))))))).))))))))))))))))..)))))).)))..
		....................TTGAGGAAAAGATGGTCTTATT........................................................ 12*|
		....................TTGAGGAAAAGATGGTCTTAT......................................................... 5|
		................................................................................................. 17|
Not likely	hsa-bcm-miR-102	hairpin_102	SINE	cyst wall	ENDO M1
		GTGGAGTAGAAAGACCTGTATTCAAGTGTGGGCTCTGATTGGCAGAGGAATTCCTCTGCCTCTCAGGGCCTCACTCAGTGTCCTCATCTATTCCAT
		((((((((((..((((((......((((.(((((((((..((((((((....))))))))..)))))))))))))))).)))....))))))))))
		.......................AAGTGTGGGCTCTGATTGGCAGA................................................... 5*|
		................................................................................................ 5|
Potential	hsa-bcm-miR-106	hairpin_106	DNA repeat
		CAGCGTTACCTGGTAGTGAGTTAGAGATGCAGAGCCCTGGGCTCCTCAGCAAACCTACTGGATCTGCATTTTAATTCACATGCATGGTAATGTCTG
		((((((((((..((((((((((.((((((((((..((.(((((....)))...))....)).))))))))))))))))).)))..))))))).)))
		.............TAGTGAGTTAGAGATGCAGAGC.............................................................. 7*|
		................................................................................................ 7|
		.............TAGTGAGTTAGAGATGCAGAGC.............................................................. 8*|
		................................................................................................ 8|
		.............TAGTGAGTTAGAGATGCAGAGC.............................................................. 9*|
		................................................................................................ 9|
		.............TAGTGAGTTAGAGATGCAGAGC.............................................................. 5*|
		................................................................................................ 5|
High confidence	hsa-bcm-miR-108	hairpin_108	Intergenic
		GTGATTTGGGGCCGGGAATGCCGCGGCGGGGACGGCGATTGGTCCGTATGTGTGGTGCCACCGGCCGCCGGCTCCGCCCCGGCCCCCGCCCCACAC
		(((...((((((.(((...((((.(((((((.(((((..((((..((((.....)))).))))..))))).))))))).))))))).)))))))))
		.......................CGGCGGGGACGGCGATTGGTC..................................................... 6*|
		................................................................................................ 6|
		.......................CGGCGGGGACGGCGATTGGTC..................................................... 17*|
		................................................................................................ 17|
		.......................CGGCGGGGACGGCGATTGGTC..................................................... 18*|
		................................................................................................ 18|
		.......................CGGCGGGGACGGCGATTGGTC..................................................... 12*|
		................................................................................................ 12|
High confidence	hsa-bcm-miR-92-2	hairpin_109	Intergenic	W. Proliferative	Human Fib 11
		GAGTTCCTACTCAACTTCTCATTTTCTGGTTCCTTCTACCAAGTTAAGCATACTCATTAGAAGGAACCAGAAAATGAGAAGTTAAATCTGAAGTC
		((.(((......((((((((((((((((((((((((((...(((.......)))...))))))))))))))))))))))))))......))).))
		............................................................AAGGAACCAGAAAATGAGAAGT.............. 5*|
		............................................................................................... 5|
		............................................................AAGGAACCAGAAAATGAGAAGT.............. 6*|
		............................................................................................... 6|
Not likely	hsa-bcm-miR-110	hairpin_110	No match	ULMS	FM 146
		GCGGGAATACAATAAAGATATTGAATTTTTGTTTGTGACCTGTACCATTCCACAGGTCACAAACAAAAATTCACAACTGAACCCGTTTGCTCGC
		(((((...((.....((....((((((((((((((((((((((........))))))))))))))))))))))...))......))...)))))
		...................ATTGAATTTTTGTTTGTGACCTG..................................................... 7*|
		.............................................................................................. 7|
High confidence	hsa-bcm-miR-111	hairpin_111	Intergenic	Clear cell culture	OVMANA clear cell culture, confluent
		GTCCTCTTGAGGTACCTGAATTACCAAAAGCTTTATGTATTCTGAAGTTATTGAAAATAAGAGCTTTTGGGAATTCAGGTAGTTCAGGAGTGAC
		(((((((((((.((((((((((.(((((((((((.(((.(((..........))).)))))))))))))).)))))))))).)))))))).)))
		.............................................................AGCTTTTGGGAATTCAGGTAG............. 6*|
		.............................................................................................. 6|
		.............................................................AGCTTTTGGGAATTCAGGTAG............. 9*|
		.............................................................................................. 9|
		.............................................................AGCTTTTGGGAATTCAGGTAG............. 8*|
		.............................................................................................. 8|
		.............................................................AGCTTTTGGGAATTCAGGTAG............. 6*|
		.............................................................................................. 6|
		.............................................................AGCTTTTGGGAATTCAGGTAG............. 6*|
		.............................................................................................. 6|
		.............................................................AGCTTTTGGGAATTCAGGTAG............. 6*|
		.............................................................................................. 6|
		.............................................................AGCTTTTGGGAATTCAGGTAG............. 6*|
		.............................................................................................. 6|
Not likely	hsa-bcm-miR-112	hairpin_112	SSU-rRNA	W. Proliferative	Human Fib 11
		TTGGATGGTTTAGTGAGGCCCTTGGATCGGCCCCGCCGGGTCAGCCCACTGCCCTGGTGGAGCACTGAGAAGACAGTCGAACTTGACTATCTAG
		.(((((((((.(((..(((..((...((.((.((((((((.(((....))).)))))))).))...))...))..)))..))).))))))))).
		.TGGATGGTTTAGTGAGG............................................................................. 25*|
		TTGGATGGTTTAGTGAG.............................................................................. 23|
		.TGGATGGTTTAGTGA............................................................................... 21|
		.TGGATGGTTTAGTGAG.............................................................................. 18|
		TTGGATGGTTTAGTGAGG............................................................................. 17|
		TTGGATGGTTTAGTGA............................................................................... 13|
		.............................................................................CGAACTTGACTATCTAG. 6|
		.TGGATGGTTTAGTGAGGCC........................................................................... 6|
		TTGGATGGTTTAGTGAGGC............................................................................ 6|
		TTGGATGGTTTAGTGAGGCC........................................................................... 6|
		.............................................................................CGAACTTGACTATC.... 5|
		TTGGATGGTTTAGTGAGGCCC.......................................................................... 5|
		TTGGATGGTTTAGTGAGGCCCT......................................................................... 5|
		.............................................................................................. 156|
		TTGGATGGTTTAGTGAG.............................................................................. 10*|
		TTGGATGGTTTAGTGA............................................................................... 9|
		TTGGATGGTTTAGTGAGG............................................................................. 9|
		.TGGATGGTTTAGTGA............................................................................... 5|
		.TGGATGGTTTAGTGAG.............................................................................. 5|
		TTGGATGGTTTAGTGAGGC............................................................................ 5|
		TTGGATGGTTTAGTGAGGCC........................................................................... 5|
		TTGGATGGTTTAGTGAGGCCCT......................................................................... 5|
		.............................................................................................. 53|
		TTGGATGGTTTAGTGA............................................................................... 9*|
		TTGGATGGTTTAGTGAG.............................................................................. 9|
		TTGGATGGTTTAGTGAGGCCCT......................................................................... 5|
		.............................................................................................. 23|
		TTGGATGGTTTAGTGAGG............................................................................. 5*|
		TTGGATGGTTTAGTGAGGC............................................................................ 5|
		TTGGATGGTTTAGTGAGGCC........................................................................... 5|
		TTGGATGGTTTAGTGAGGCCCT......................................................................... 5|
		.............................................................................................. 20|
High confidence	hsa-bcm-miR-113	hairpin_113	Intergenic	Clear cell culture	IGROV1 clear cell culture, confluent
		ATCCCAGAGAAGAAGGAAGAAGAGGAAGAAATGGCTGGTTCTCAGGTGAATGTGTCTGGGTTCAGGGGATGTGTCTCCTCTTTTCTTCTGGGAT
		((((((((......((((((.(((((.((.(((.((((..(((((..(....)..))))).))))....))).)))))))))))))))))))))
		...................AAGAGGAAGAAATGGCTGGTTCTCAG.................................................. 6*|
		.............................................................................................. 6|
Not likely	hsa-bcm-miR-115	hairpin_115	18s rRNA	serous	Primary Human 15b
		TCTTAGCTGAGTGTTCCGCGGCCCAAAGCGTTTACTTTGAAAAAATTAGAGTGTTCAAAGCAGGTCCAAGCCGCCTGGATACCGCAGCTAGGA
		(((((((((.((((((.(((((((...((...((((((((.....))))))))......)).)).....)))))..))))))..)))))))))
		.......................................................................CGCCTGGATACCGCAGCTAGGA. 5*|
		............................................................................................. 5|
Not likely	hsa-bcm-miR-116	hairpin_116	Intergenic	cyst wall	ENDO M1
		GAAATACATTAATATGGAAGGGAGAAGAGCTTTAATGCTCTGAAAATGACTCCAATCATTAAAGCTCTTCTCCCTTCCATATTAATAAATTTC
		(((((..((((((((((((((((((((((((((((((....((.......))....))))))))))))))))))))))))))))))..)))))
		..................AGGGAGAAGAGCTTTAATGCT....................................................... 6*|
		............................................................................................. 6|
		.................AAGGGAGAAGAGCTTTAATGCT....................................................... 5*|
		............................................................................................. 5|
Not likely	hsa-bcm-miR-117	hairpin_117	tRNA	AAGGGCTTAGCTTAATTAAAGTGGCTGA
		ATGCAGAGTGGGGTTTTGCAGTCCTTAGCTGCAAATGAGTCCTTAGCAAGGGACTCATTCTTTTTTATGGCTGCATAATATTCCATGATGTAT
		(((((..(((((((..(((((((..(((..(..(((((((((((....)))))))))))..)..))).)))))))....)))))))..)))))
		ATGCAGAGTGGGGTTTTGCA.......................................................................... 6*|
		...CAGAGTGGGGTTTTGCA.......................................................................... 6|
		............................................................................................. 12|
		---------------------------------------------------------------------------------------------------------
		...CAGAGTGGGGTTTTGCAGTC....................................................................... 9*|
		...CAGAGTGGGGTTTTGCA.......................................................................... 7|
		.....GAGTGGGGTTTTGCAGTC....................................................................... 5|
		............................................................................................. 21|
		---------------------------------------------------------------------------------------------------------
		...CAGAGTGGGGTTTTGCA.......................................................................... 80*|
		....AGAGTGGGGTTTTGCA.......................................................................... 20|
		...CAGAGTGGGGTTTTGCAGTC....................................................................... 6|
		............................................................................................. 106|
		---------------------------------------------------------------------------------------------------------
		....AGAGTGGGGTTTTGCA.......................................................................... 6*|
		...CAGAGTGGGGTTTTGCAGTC....................................................................... 5|
		............................................................................................. 11|
		---------------------------------------------------------------------------------------------------------
High confidence	hsa-bcm-miR-118	hairpin_118	Intergenic	SKN (Cell Line)	SKN
		ACACGGCTGTGGAGGCACCAGTATTTCTGAAATTCTTTTTTCTGAAATTCTTCAGGAAGGATTTCAGAAATACTGGTGTCCCGACAGCCGTGT
		((((((((((((.(((((((((((((((((((((((...(((((((....)))))))))))))))))))))))))))))))).))))))))))
		.........................................................AGGATTTCAGAAATACTGGTGT............... 6*|
		............................................................................................. 6|
		.........................................................AGGATTTCAGAAATACTGGTGT............... 7*|
		............................................................................................. 7|
		.........................................................AGGATTTCAGAAATACTGGTGT............... 14*|
		............................................................................................. 14|
High confidence	hsa-bcm-miR-120	hairpin_120	Intergenic	W. Proliferative	Human Fib 11
		GGCGCTTTTGTGCGCGCCCGGGTCTGTTGGTGCTCAGAGTGTGGTCAGGCGGCTCGGACTGAGCAGGTGGGTGCGGGGCTCGGAGGAGGCGGC
		(.(((((((.((.((.((((.(((..((..(((((((..((.((((....))))))..)))))))))..))).)))))).))..))))))).)
		...................................................GCTCGGACTGAGCAGGTGGG....................... 6*|
		............................................................................................. 6|
		...................................................GCTCGGACTGAGCAGGTGGG....................... 8*|
		............................................................................................. 8|
		...................................................GCTCGGACTGAGCAGGTGGG....................... 6*|
		............................................................................................. 6|
		...................................................GCTCGGACTGAGCAGGTGGG....................... 14*|
		............................................................................................. 14|
		...................................................GCTCGGACTGAGCAGGTGGG....................... 7*|
		............................................................................................. 7|
		...................................................GCTCGGACTGAGCAGGTGGG....................... 17*|
		............................................................................................. 17|
		...................................................GCTCGGACTGAGCAGGTGGG....................... 6*|
		............................................................................................. 6|
		...................................................GCTCGGACTGAGCAGGTGGG....................... 6*|
		............................................................................................. 6|
		...................................................GCTCGGACTGAGCAGGTGGG....................... 5*|
		............................................................................................. 5|
High confidence	hsa-bcm-miR-122	hairpin_122	Intergenic	Clear cell culture	RMG1 clear cell culture, confluent
		AGGCGGTTAAGCCATGGGACAGGGCCGCAGATGGAGACTGCTCAAGGTCAAAGGGGTCTCCAGCTGGGACCCTGCACCTGGTTCGTAGCCCCT
		(((.(((((.((((.((..(((((((.(((.((((((((.((.........)).)))))))).))))).)))))..))))))...))))))))
		..................ACAGGGCCGCAGATGGAGACT....................................................... 5*|
		............................................................................................. 5|
		..................ACAGGGCCGCAGATGGAGACT....................................................... 8*|
		............................................................................................. 8|
Potential	hsa-bcm-miR-123	hairpin_123	Intron MICALCL	Clear cell culture	OVMANA clear cell culture, confluent
		AGATCTAAGAGACTAAGGCAGGAAGAGACGCAGCAGCTTGTCTTTGATTCTGCCAAGCTTCTGCATCTTTTCTTCCCTAGCCCTTAGCGTCT
		(((((((((.(.(((.((.(((((((((.((((.((((((.(.........).)))))).)))).))))))))))).)))).))))).))))
		.................GCAGGAAGAGACGCAGCAGCTTG..................................................... 6*|
		............................................................................................ 6|
		.................GCAGGAAGAGACGCAGCAGCTTG..................................................... 9*|
		............................................................................................ 9|
Potential	hsa-bcm-miR-125	hairpin_125	DNA repeat	Clear cell culture	OVMANA clear cell culture, confluent
		AGGTTCTTGGAAACTGTGACTTTAAGGGAAATGGCGCACAGCAGACCCTGCAATCATGCCGTTTTGCTTGAAGTCGCAGTTTCCCAGGACCT
		(((((((.((((((((((((((((((.(((((((((....((((...)))).....))))))))).)))))))))))))))))).)))))))
		..............TGTGACTTTAAGGGAAATGGCG......................................................... 14*|
		............................................................................................ 14|
		..............TGTGACTTTAAGGGAAATGGCG......................................................... 15*|
		............................................................................................ 15|
		..............TGTGACTTTAAGGGAAATGGCG......................................................... 7*|
		............................................................................................ 7|
		..............TGTGACTTTAAGGGAAATGGCG......................................................... 28*|
		............................................................................................ 28|
		..............TGTGACTTTAAGGGAAATGGCG......................................................... 8*|
		............................................................................................ 8|
		..............TGTGACTTTAAGGGAAATGGCG......................................................... 7*|
		............................................................................................ 7|
		..............TGTGACTTTAAGGGAAATGGCG......................................................... 19*|
		............................................................................................ 19|
		..............TGTGACTTTAAGGGAAATGGCG......................................................... 6*|
		............................................................................................ 6|
		..............TGTGACTTTAAGGGAAATGGCG......................................................... 7*|
		............................................................................................ 7|
		..............TGTGACTTTAAGGGAAATGGCG......................................................... 27*|
		............................................................................................ 27|
		..............TGTGACTTTAAGGGAAATGGCG......................................................... 6*|
		............................................................................................ 6|
		..............TGTGACTTTAAGGGAAATGGCG......................................................... 39*|
		............................................................................................ 39|
		..............TGTGACTTTAAGGGAAATGGCG......................................................... 10*|
		............................................................................................ 10|
		..............TGTGACTTTAAGGGAAATGGCG......................................................... 23*|
		............................................................................................ 23|
High confidence	hsa-bcm-miR-127	hairpin_127	Intergenic	ULMS	U4
		GGATATACATACATGTACACACACATGTCATCCACACACATACATATATATATGTTTGTATGGATATGTGTGTGTATGTGTGTGTATACAC
		...((((((((((((((((((((((((((....(((.(((((........))))).)))...))))))))))))))))))))))))))...
		......................................................TTTGTATGGATATGTGTGTGTAT............... 6*|
		........................................................................................... 6|
Potential	hsa-bcm-miR-131	hairpin_131	LTR	W. Proliferative	Human Myo 11
		GGATGGCAGTCAGGATTGTTATGTTAACTGTCTTCTGTACTCTCTTGTTTATACAGAAGAGAATTAACACAGCAATCCTGGCTGCCATCC
		((((((((((((((((((((.((((((.(.(((((((((............))))))))).).)))))).))))))))))))))))))))
		...TGGCAGTCAGGATTGTTATGTT.................................................................. 5*|
		.......................................................................................... 5|
		...TGGCAGTCAGGATTGTTATGTT.................................................................. 9*|
		.......................................................................................... 9|
Confirmed	hsa-bcm-miR-132	hairpin_132	Intron OSBP2	serous	Primary Human 15b
		GGAGGTGGTCGAGGGAATCTGAGAAGGCGCACAAGGTTTGTGTCCAATACAGTCCACACCTTGCGCTACTCAGGTCTGCTCGTGCCCTCC
		(((((.(..((((.(.(((((((..((((((..((((..(((..(......)..))))))))))))).))))))).).))))..))))))
		........................................................CACCTTGCGCTACTCAGGTCTGC............ 9*|
		..............GAATCTGAGAAGGCGCACAAGGTT..................................................... 7|
		.......................................................................................... 16|
		...............AATCTGAGAAGGCGCACAAGGTT..................................................... 6*|
		.......................................................................................... 6|
		........................................................CACCTTGCGCTACTCAGGTCTGC............ 8*|
		.......................................................................................... 8|
		...............AATCTGAGAAGGCGCACAAGGTTT.................................................... 11*|
		.......................................................................................... 11|
		...............AATCTGAGAAGGCGCACAAGGTT..................................................... 7*|
		.......................................................................................... 7|
		...............AATCTGAGAAGGCGCACAAGGTT..................................................... 5*|
		.......................................................................................... 5|
		...............AATCTGAGAAGGCGCACAAGGTTT.................................................... 8*|
		.......................................................................................... 8|
		........................................................CACCTTGCGCTACTCAGGTCTGC............ 70*|
		...............AATCTGAGAAGGCGCACAAGGTT..................................................... 17|
		...............AATCTGAGAAGGCGCACAAGGTTT.................................................... 13|
		..............GAATCTGAGAAGGCGCACAAGGT...................................................... 8|
		..............GAATCTGAGAAGGCGCACAAGGTT..................................................... 6|
		........................................................CACCTTGCGCTACTCAGGTCTGCT........... 5|
		.......................................................................................... 119|
		...............AATCTGAGAAGGCGCACAAGGTT..................................................... 7*|
		.......................................................................................... 7|
		........................................................CACCTTGCGCTACTCAGGTCTGC............ 7*|
		...............AATCTGAGAAGGCGCACAAGGTT..................................................... 6|
		.......................................................................................... 13|
High confidence	hsa-bcm-miR-135	hairpin_135	Intron SCHIP1	Clear cell culture	ES2 clear cell culture, subconfluent
		CCTGAGCACCATTTACTGAGTCCTTTGTTCTCTACTAGTTTGTAGTAGTTCGTAGCAGAGAACAAAGGACTCAGTAAATGGTGCTCAGG
		(((((((((((((((((((((((((((((((((.((((..(......)..).))).)))))))))))))))))))))))))))))))))
		......................................................GCAGAGAACAAAGGACTCAGT............... 63*|
		......................................................GCAGAGAACAAAGGACTCAGTAA............. 9|
		........................................................AGAGAACAAAGGACTCAGTAA............. 8|
		......................................................GCAGAGAACAAAGGACTCAGTA.............. 8|
		.....................................................AGCAGAGAACAAAGGACTCAGT............... 7|
		......................................................................................... 95|
		......................................................GCAGAGAACAAAGGACTCAGT............... 33*|
		......................................................................................... 33|
Not likely	hsa-bcm-miR-138	hairpin_138	Intergenic	Clear cell culture	OVMANA clear cell culture, confluent
		GCATCTGTCCAGTGTCTGCTGTAGATCCCTCAAATCCGTGTTTGGACGCTTCTGGTAAGGGGTGTATGGCAGATGCACCCGACAGATGC
		(((((((((..((((((((((((.((((((.....((((((....))))....))..)))))).))))))))))))....)))))))))
		.......................................................TAAGGGGTGTATGGCAGATGCA............. 12*|
		......................................................................................... 12|
		.......................................................TAAGGGGTGTATGGCAGATGCA............. 5*|
		......................................................................................... 5|
Potential	hsa-bcm-miR-139	hairpin_139	Intron TESK1	Clear cell culture	OVSAYO clear cell culture, confluent
		AGGTTGAGGTTCTGACTGGGGAGCAGAAGGAGAACCCAAGAAAAGCTGACTTGGAGGTCCCTCCTTCTGTCCCCACAGGACTTTGGCCT
		((((..((((((((..((((((.(((((((((..((((((.........))))).)....)))))))))))))))))))))))..))))
		..............ACTGGGGAGCAGAAGGAGAAC....................................................... 5*|
		......................................................................................... 5|
High confidence	hsa-bcm-miR-142-1	hairpin_142	Intron RP11-529I10.4 +/-
		CATTATTCAGGCCGGTCCTGCAGAGAGGAAGCCCTTCTGCTTACAGGTATTGGAAGGGCTTCCTCTCTGCAGGACCGGCCTGAATAATG
		(((((((((((((((((((((((((((((((((((((((((....)))...))))))))))))))))))))))))))))))))))))))
		.....................................................AAGGGCTTCCTCTCTGCAGGAC............... 12*|
		......................................................................................... 12|
		.....................................................AAGGGCTTCCTCTCTGCAGGAC............... 8*|
		......................................................................................... 8|
		.....................................................AAGGGCTTCCTCTCTGCAGGAC............... 8*|
		......................................................................................... 8|
		.....................................................AAGGGCTTCCTCTCTGCAGGA................ 19*|
		.....................................................AAGGGCTTCCTCTCTGCAGGAC............... 13|
		......................................................................................... 32|
		.....................................................AAGGGCTTCCTCTCTGCAGGAC............... 10*|
		......................................................................................... 10|
		.....................................................AAGGGCTTCCTCTCTGCAGGA................ 8*|
		......................................................................................... 8|
		.....................................................AAGGGCTTCCTCTCTGCAGGAC............... 8*|
		......................................................................................... 8|
		.....................................................AAGGGCTTCCTCTCTGCAGGAC............... 6*|
		......................................................................................... 6|
		.....................................................AAGGGCTTCCTCTCTGCAGGA................ 5*|
		......................................................................................... 5|
		.....................................................AAGGGCTTCCTCTCTGCAGGAC............... 10*|
		......................................................................................... 10|
		.....................................................AAGGGCTTCCTCTCTGCAGGA................ 6*|
		......................................................................................... 6|
		.....................................................AAGGGCTTCCTCTCTGCAGGA................ 5*|
		......................................................................................... 5|
		.....................................................AAGGGCTTCCTCTCTGCAGGAC............... 6*|
		......................................................................................... 6|
		.....................................................AAGGGCTTCCTCTCTGCAGGA................ 7*|
		......................................................................................... 7|
		.....................................................AAGGGCTTCCTCTCTGCAGGA................ 6*|
		......................................................................................... 6|
		.....................................................AAGGGCTTCCTCTCTGCAGGAC............... 5*|
		......................................................................................... 5|
		.....................................................AAGGGCTTCCTCTCTGCAGGA................ 10*|
		.....................................................AAGGGCTTCCTCTCTGCAGGAC............... 7|
		......................................................................................... 17|
		.....................................................AAGGGCTTCCTCTCTGCAGGAC............... 10*|
		.....................................................AAGGGCTTCCTCTCTGCAGGA................ 6|
		......................................................................................... 16|
		.....................................................AAGGGCTTCCTCTCTGCAGGAC............... 15*|
		.....................................................AAGGGCTTCCTCTCTGCAGGA................ 5|
		......................................................................................... 20|
		.....................................................AAGGGCTTCCTCTCTGCAGGAC............... 8*|
		......................................................................................... 8|
		.....................................................AAGGGCTTCCTCTCTGCAGGAC............... 8*|
		......................................................................................... 8|
		.....................................................AAGGGCTTCCTCTCTGCAGGA................ 7*|
		......................................................................................... 7|
		.....................................................AAGGGCTTCCTCTCTGCAGGA................ 11*|
		.....................................................AAGGGCTTCCTCTCTGCAGGAC............... 11|
		......................................................................................... 22|
		.....................................................AAGGGCTTCCTCTCTGCAGGAC............... 8*|
		.....................................................AAGGGCTTCCTCTCTGCAGGA................ 6|
		......................................................................................... 14|
		.....................................................AAGGGCTTCCTCTCTGCAGGA................ 6*|
		.....................................................AAGGGCTTCCTCTCTGCAGGAC............... 6|
		......................................................................................... 12|
		.....................................................AAGGGCTTCCTCTCTGCAGGAC............... 7*|
		......................................................................................... 7|
		.....................................................AAGGGCTTCCTCTCTGCAGGAC............... 8*|
		......................................................................................... 8|
		.....................................................AAGGGCTTCCTCTCTGCAGGA................ 9*|
		.....................................................AAGGGCTTCCTCTCTGCAGGAC............... 5|
		......................................................................................... 14|
		.....................................................AAGGGCTTCCTCTCTGCAGGAC............... 8*|
		......................................................................................... 8|
		.....................................................AAGGGCTTCCTCTCTGCAGGAC............... 5*|
		......................................................................................... 5|
		.....................................................AAGGGCTTCCTCTCTGCAGGAC............... 9*|
		......................................................................................... 9|
		.....................................................AAGGGCTTCCTCTCTGCAGGAC............... 10*|
		.....................................................AAGGGCTTCCTCTCTGCAGGA................ 7|
		......................................................................................... 17|
		.....................................................AAGGGCTTCCTCTCTGCAGGAC............... 12*|
		......................................................................................... 12|
		.....................................................AAGGGCTTCCTCTCTGCAGGAC............... 8*|
		......................................................................................... 8|
		.....................................................AAGGGCTTCCTCTCTGCAGGAC............... 8*|
		......................................................................................... 8|
		.....................................................AAGGGCTTCCTCTCTGCAGGA................ 19*|
		.....................................................AAGGGCTTCCTCTCTGCAGGAC............... 13|
		......................................................................................... 32|
		.....................................................AAGGGCTTCCTCTCTGCAGGAC............... 10*|
		......................................................................................... 10|
		.....................................................AAGGGCTTCCTCTCTGCAGGA................ 8*|
		......................................................................................... 8|
		.....................................................AAGGGCTTCCTCTCTGCAGGAC............... 8*|
		......................................................................................... 8|
		.....................................................AAGGGCTTCCTCTCTGCAGGAC............... 6*|
		......................................................................................... 6|
		.....................................................AAGGGCTTCCTCTCTGCAGGA................ 5*|
		......................................................................................... 5|
		.....................................................AAGGGCTTCCTCTCTGCAGGAC............... 10*|
		......................................................................................... 10|
		.....................................................AAGGGCTTCCTCTCTGCAGGA................ 6*|
		......................................................................................... 6|
		.....................................................AAGGGCTTCCTCTCTGCAGGA................ 5*|
		......................................................................................... 5|
		.....................................................AAGGGCTTCCTCTCTGCAGGAC............... 6*|
		......................................................................................... 6|
		.....................................................AAGGGCTTCCTCTCTGCAGGA................ 7*|
		......................................................................................... 7|
		.....................................................AAGGGCTTCCTCTCTGCAGGA................ 6*|
		......................................................................................... 6|
		.....................................................AAGGGCTTCCTCTCTGCAGGAC............... 5*|
		......................................................................................... 5|
		.....................................................AAGGGCTTCCTCTCTGCAGGA................ 10*|
		.....................................................AAGGGCTTCCTCTCTGCAGGAC............... 7|
		......................................................................................... 17|
		.....................................................AAGGGCTTCCTCTCTGCAGGAC............... 10*|
		.....................................................AAGGGCTTCCTCTCTGCAGGA................ 6|
		......................................................................................... 16|
		.....................................................AAGGGCTTCCTCTCTGCAGGAC............... 15*|
		.....................................................AAGGGCTTCCTCTCTGCAGGA................ 5|
		......................................................................................... 20|
		.....................................................AAGGGCTTCCTCTCTGCAGGAC............... 8*|
		......................................................................................... 8|
		.....................................................AAGGGCTTCCTCTCTGCAGGAC............... 8*|
		......................................................................................... 8|
		.....................................................AAGGGCTTCCTCTCTGCAGGA................ 7*|
		......................................................................................... 7|
		.....................................................AAGGGCTTCCTCTCTGCAGGA................ 11*|
		.....................................................AAGGGCTTCCTCTCTGCAGGAC............... 11|
		......................................................................................... 22|
		.....................................................AAGGGCTTCCTCTCTGCAGGAC............... 8*|
		.....................................................AAGGGCTTCCTCTCTGCAGGA................ 6|
		......................................................................................... 14|
		.....................................................AAGGGCTTCCTCTCTGCAGGA................ 6*|
		.....................................................AAGGGCTTCCTCTCTGCAGGAC............... 6|
		......................................................................................... 12|
		.....................................................AAGGGCTTCCTCTCTGCAGGAC............... 7*|
		......................................................................................... 7|
		.....................................................AAGGGCTTCCTCTCTGCAGGAC............... 8*|
		......................................................................................... 8|
		.....................................................AAGGGCTTCCTCTCTGCAGGA................ 9*|
		.....................................................AAGGGCTTCCTCTCTGCAGGAC............... 5|
		......................................................................................... 14|
		.....................................................AAGGGCTTCCTCTCTGCAGGAC............... 8*|
		......................................................................................... 8|
		.....................................................AAGGGCTTCCTCTCTGCAGGAC............... 5*|
		......................................................................................... 5|
		.....................................................AAGGGCTTCCTCTCTGCAGGAC............... 9*|
		......................................................................................... 9|
		.....................................................AAGGGCTTCCTCTCTGCAGGAC............... 10*|
		.....................................................AAGGGCTTCCTCTCTGCAGGA................ 7|
		......................................................................................... 17|
High confidence	hsa-bcm-miR-142-2	hairpin_143	Intron RP11-529I10.4 +/-	AAGGGCTTCCTCTCTGCAGGA
		CATTATTCAGGCCGGTCCTGCAGAGAGGAAGCCCTTCCAATACCTGTAAGCAGAAGGGCTTCCTCTCTGCAGGACCGGCCTGAATAATG
		(((((((((((((((((((((((((((((((((((((...............)))))))))))))))))))))))))))))))))))))
		.....................................................AAGGGCTTCCTCTCTGCAGGAC............... 12*|
		......................................................................................... 12|
		---------------------------------------------------------------------------------------------------------
		.....................................................AAGGGCTTCCTCTCTGCAGGAC............... 8*|
		......................................................................................... 8|
		---------------------------------------------------------------------------------------------------------
		.....................................................AAGGGCTTCCTCTCTGCAGGAC............... 8*|
		......................................................................................... 8|
		---------------------------------------------------------------------------------------------------------
		.....................................................AAGGGCTTCCTCTCTGCAGGA................ 19*|
		.....................................................AAGGGCTTCCTCTCTGCAGGAC............... 13|
		......................................................................................... 32|
		---------------------------------------------------------------------------------------------------------
		.....................................................AAGGGCTTCCTCTCTGCAGGAC............... 10*|
		......................................................................................... 10|
		---------------------------------------------------------------------------------------------------------
		.....................................................AAGGGCTTCCTCTCTGCAGGA................ 8*|
		......................................................................................... 8|
		---------------------------------------------------------------------------------------------------------
		.....................................................AAGGGCTTCCTCTCTGCAGGAC............... 8*|
		......................................................................................... 8|
		---------------------------------------------------------------------------------------------------------
		.....................................................AAGGGCTTCCTCTCTGCAGGAC............... 6*|
		......................................................................................... 6|
		---------------------------------------------------------------------------------------------------------
		.....................................................AAGGGCTTCCTCTCTGCAGGA................ 5*|
		......................................................................................... 5|
		---------------------------------------------------------------------------------------------------------
		.....................................................AAGGGCTTCCTCTCTGCAGGAC............... 10*|
		......................................................................................... 10|
		---------------------------------------------------------------------------------------------------------
		.....................................................AAGGGCTTCCTCTCTGCAGGA................ 6*|
		......................................................................................... 6|
		---------------------------------------------------------------------------------------------------------
		.....................................................AAGGGCTTCCTCTCTGCAGGA................ 5*|
		......................................................................................... 5|
		---------------------------------------------------------------------------------------------------------
		.....................................................AAGGGCTTCCTCTCTGCAGGAC............... 6*|
		......................................................................................... 6|
		---------------------------------------------------------------------------------------------------------
		.....................................................AAGGGCTTCCTCTCTGCAGGA................ 7*|
		......................................................................................... 7|
		---------------------------------------------------------------------------------------------------------
		.....................................................AAGGGCTTCCTCTCTGCAGGA................ 6*|
		......................................................................................... 6|
		---------------------------------------------------------------------------------------------------------
		.....................................................AAGGGCTTCCTCTCTGCAGGAC............... 5*|
		......................................................................................... 5|
		---------------------------------------------------------------------------------------------------------
		.....................................................AAGGGCTTCCTCTCTGCAGGA................ 10*|
		.....................................................AAGGGCTTCCTCTCTGCAGGAC............... 7|
		......................................................................................... 17|
		---------------------------------------------------------------------------------------------------------
		.....................................................AAGGGCTTCCTCTCTGCAGGAC............... 10*|
		.....................................................AAGGGCTTCCTCTCTGCAGGA................ 6|
		......................................................................................... 16|
		---------------------------------------------------------------------------------------------------------
		.....................................................AAGGGCTTCCTCTCTGCAGGAC............... 15*|
		.....................................................AAGGGCTTCCTCTCTGCAGGA................ 5|
		......................................................................................... 20|
		---------------------------------------------------------------------------------------------------------
		.....................................................AAGGGCTTCCTCTCTGCAGGAC............... 8*|
		......................................................................................... 8|
		---------------------------------------------------------------------------------------------------------
		.....................................................AAGGGCTTCCTCTCTGCAGGAC............... 8*|
		......................................................................................... 8|
		---------------------------------------------------------------------------------------------------------
		.....................................................AAGGGCTTCCTCTCTGCAGGA................ 7*|
		......................................................................................... 7|
		---------------------------------------------------------------------------------------------------------
		.....................................................AAGGGCTTCCTCTCTGCAGGA................ 11*|
		.....................................................AAGGGCTTCCTCTCTGCAGGAC............... 11|
		......................................................................................... 22|
		---------------------------------------------------------------------------------------------------------
		.....................................................AAGGGCTTCCTCTCTGCAGGAC............... 8*|
		.....................................................AAGGGCTTCCTCTCTGCAGGA................ 6|
		......................................................................................... 14|
		---------------------------------------------------------------------------------------------------------
		.....................................................AAGGGCTTCCTCTCTGCAGGA................ 6*|
		.....................................................AAGGGCTTCCTCTCTGCAGGAC............... 6|
		......................................................................................... 12|
		---------------------------------------------------------------------------------------------------------
		.....................................................AAGGGCTTCCTCTCTGCAGGAC............... 7*|
		......................................................................................... 7|
		---------------------------------------------------------------------------------------------------------
		.....................................................AAGGGCTTCCTCTCTGCAGGAC............... 8*|
		......................................................................................... 8|
		---------------------------------------------------------------------------------------------------------
		.....................................................AAGGGCTTCCTCTCTGCAGGA................ 9*|
		.....................................................AAGGGCTTCCTCTCTGCAGGAC............... 5|
		......................................................................................... 14|
		---------------------------------------------------------------------------------------------------------
		.....................................................AAGGGCTTCCTCTCTGCAGGAC............... 8*|
		......................................................................................... 8|
		---------------------------------------------------------------------------------------------------------
		.....................................................AAGGGCTTCCTCTCTGCAGGAC............... 5*|
		......................................................................................... 5|
		---------------------------------------------------------------------------------------------------------
		.....................................................AAGGGCTTCCTCTCTGCAGGAC............... 9*|
		......................................................................................... 9|
		---------------------------------------------------------------------------------------------------------
		.....................................................AAGGGCTTCCTCTCTGCAGGAC............... 10*|
		.....................................................AAGGGCTTCCTCTCTGCAGGA................ 7|
		......................................................................................... 17|
		---------------------------------------------------------------------------------------------------------
Not likely	hsa-bcm-miR-148	hairpin_148	tRNA	Clear cell culture	OVMANA clear cell culture, confluent
		AGTTCTGTCATGTCTGTAGTTGTGCTGTCATGTCTGTAGTCATGCTGTCATGTCTGTAGTCGTGGCCGAGTGGTTAAGGTGATGGACT
		...((((((((.(...(((..(..(.((((((.((((((.((((....)))).)))))).)))))).)..)..)))).))))))))..
		.......................................................GTAGTCGTGGCCGAGT.................. 522*|
		.......................................................GTAGTCGTGGCCGAGTGG................ 283|
		.......................................................GTAGTCGTGGCCGAG................... 85|
		.......................................................GTAGTCGTGGCCGAGTGGTTA............. 49|
		.......................................................GTAGTCGTGGCCGA.................... 47|
		.......................................................GTAGTCGTGGCCGAGTGGTTAA............ 40|
		.......................................................GTAGTCGTGGCCGAGTGGTT.............. 20|
		.......................................................GTAGTCGTGGCCGAGTGGT............... 17|
		......................................................TGTAGTCGTGGCCGAGTGG................ 14|
		.......................................................GTAGTCGTGGCCGAGTGGTTAAG........... 8|
		......................................................TGTAGTCGTGGCCGAGTGGTTA............. 8|
		........................................................................................ 1093|
		.......................................................GTAGTCGTGGCCGAGT.................. 139*|
		.......................................................GTAGTCGTGGCCGAGTGG................ 60|
		.......................................................GTAGTCGTGGCCGAG................... 23|
		.......................................................GTAGTCGTGGCCGA.................... 15|
		.......................................................GTAGTCGTGGCCGAGTGGTTA............. 15|
		.......................................................GTAGTCGTGGCCGAGTGGTTAA............ 10|
		......................................................TGTAGTCGTGGCCGAGTGG................ 8|
		.......................................................GTAGTCGTGGCCGAGTGGTT.............. 6|
		......................................................TGTAGTCGTGGCCGAGTGGTTAA............ 6|
		........................................................................................ 282|
		.......................................................GTAGTCGTGGCCGAGTGG................ 64*|
		.......................................................GTAGTCGTGGCCGAG................... 54|
		.......................................................GTAGTCGTGGCCGAGT.................. 38|
		.......................................................GTAGTCGTGGCCGA.................... 32|
		.......................................................GTAGTCGTGGCCGAGTGGTTAA............ 14|
		......................................................TGTAGTCGTGGCCGAGTGGTTAA............ 8|
		.......................................................GTAGTCGTGGCCGAGTGGTTA............. 6|
		......................................................TGTAGTCGTGGCCGAGTGG................ 6|
		.......................................................GTAGTCGTGGCCGAGTGGTT.............. 5|
		........................................................TAGTCGTGGCCGAGTGGTTAA............ 5|
		........................................................................................ 232|
High confidence	hsa-bcm-miR-150	hairpin_150	SINE	SKN (Cell Line)	SKN
		TGCACTGCAGCCTGGGCGACAAAACGAGACCCTGTCTTTTTTTTTTTCTGAGACAGAGTCTCGTTCTGTTGCCCAAGCTGGAGTGCA
		.(((((.((((.(((((((((.((((((((.(((((((...........))))))).)))))))).))))))))).)))).))))).
		..............GGCGACAAAACGAGACCCTGT..................................................... 7*|
		..............GGCGACAAAACGAGACCCTGTC.................................................... 6|
		....................................................................................... 13|
		..............GGCGACAAAACGAGACCCTGT..................................................... 6*|
		....................................................................................... 6|
		..............GGCGACAAAACGAGACCCTGT..................................................... 10*|
		....................................................................................... 10|
		..............GGCGACAAAACGAGACCCTGT..................................................... 7*|
		....................................................................................... 7|
		..............GGCGACAAAACGAGACCCTGT..................................................... 7*|
		....................................................................................... 7|
		..............GGCGACAAAACGAGACCCTGT..................................................... 5*|
		....................................................................................... 5|
		..............GGCGACAAAACGAGACCCTGT..................................................... 6*|
		....................................................................................... 6|
		..............GGCGACAAAACGAGACCCTGT..................................................... 9*|
		....................................................................................... 9|
		..............GGCGACAAAACGAGACCCTGT..................................................... 6*|
		....................................................................................... 6|
Potential	hsa-bcm-miR-155	hairpin_155	scRNA	Secretory	Human Myo 8
		GGGCTGGTCCGAGTGCAGTGGTGTTGACAACTAATTGATCGTAACCAGTTACAGATTTCTTTGTTCCTTCTCCACTCCCACTAGCCT
		((((((((..(((((.((.((....(((((......((((((((....)))).))))...)))))))..)).)))))..))))))))
		.GGCTGGTCCGAGTGCAGTGGT.................................................................. 223*|
		.GGCTGGTCCGAGTGCAGTGGTGT................................................................ 222|
		.GGCTGGTCCGAGTGCAGTGGTGTT............................................................... 181|
		.GGCTGGTCCGAGTGCAGTGGTG................................................................. 173|
		.GGCTGGTCCGAGTGCAGTGG................................................................... 75|
		.GGCTGGTCCGAGTGCAGT..................................................................... 57|
		.GGCTGGTCCGAGTGCAG...................................................................... 29|
		.GGCTGGTCCGAGTGCAGTG.................................................................... 17|
		.GGCTGGTCCGAGTGCA....................................................................... 11|
		.GGCTGGTCCGAGTGCAGTGGTGTTG.............................................................. 6|
		....................................................................................... 994|
Potential	hsa-bcm-miR-156	hairpin_156	Intergenic	W. Proliferative	Human Fib 11
		GGTGGGTGGTTTCTCCGTTTGCCTGTTTCGCTGATGTGCATTCAACTCATTCTCAGCAAAATAAGCAAATGGAAAATTCGTCCATC
		(((((..(..((.(((((((((.(((((.(((((.(((.........)))..))))).))))).))))))))).))..)..)))))
		............CTCCGTTTGCCTGTTTCGCTGA..................................................... 9*|
		............CTCCGTTTGCCTGTTTCGC........................................................ 5|
		...................................................................................... 14|
		............CTCCGTTTGCCTGTTTCGCTGA..................................................... 8*|
		...................................................................................... 8|
		............CTCCGTTTGCCTGTTTCGCTGA..................................................... 5*|
		...................................................................................... 5|
		............CTCCGTTTGCCTGTTTCGCTGA..................................................... 6*|
		...................................................................................... 6|
		............CTCCGTTTGCCTGTTTCGCTGA..................................................... 5*|
		...................................................................................... 5|
		............CTCCGTTTGCCTGTTTCGCTGA..................................................... 9*|
		............CTCCGTTTGCCTGTTTCGCT....................................................... 8|
		...................................................................................... 17|
		............CTCCGTTTGCCTGTTTCGCT....................................................... 5*|
		...................................................................................... 5|
Potential	hsa-bcm-miR-157	hairpin_157	LINE
		CCCATCCTCCTTACGTCCCACCCCCCACTCCTGTTTCTGGTGAAATATTCAAACAGGAGTGGGGGTGGGACATAAGGAGGATAGGG
		(((((((((((((.(((((((((((.(((((((((..(((........))))))))))))))))))))))).)))))))))).)))
		....................................................ACAGGAGTGGGGGTGGGACAT.............. 9*|
		....................................................ACAGGAGTGGGGGTGGGACATA............. 9|
		...................................................................................... 18|
		....................................................ACAGGAGTGGGGGTGGGACATA............. 75*|
		....................................................ACAGGAGTGGGGGTGGGACAT.............. 71|
		....................................................ACAGGAGTGGGGGTGGGACA............... 16|
		.....................................................CAGGAGTGGGGGTGGGACATA............. 6|
		...................................................................................... 168|
		....................................................ACAGGAGTGGGGGTGGGACAT.............. 44*|
		....................................................ACAGGAGTGGGGGTGGGACATA............. 27|
		....................................................ACAGGAGTGGGGGTGGGACA............... 5|
		...................................................................................... 76|
		....................................................ACAGGAGTGGGGGTGGGACAT.............. 26*|
		....................................................ACAGGAGTGGGGGTGGGACATA............. 19|
		...................................................................................... 45|
		....................................................ACAGGAGTGGGGGTGGGACATA............. 12*|
		...................................................................................... 12|
High confidence	hsa-bcm-miR-158	hairpin_158	Intergenic	serous	Primary Human 6-12-07
		GAGGGAAAGCAGGCCAACCTCGAGGATCTCCCCAGCCTTGGCGTTCAGGTGCTGAGGAGATCGTCGAGGTTGGCCTGCTTCCCCTC
		(((((.(((((((((((((((((.(((((((.((((((((.....)))).)))).))))))).))))))))))))))))).)))))
		....................................................TGAGGAGATCGTCGAGGTTGG.............. 6*|
		...................................................................................... 6|
High confidence	hsa-bcm-miR-159	hairpin_159	Intron TRPC6	Clear cell culture	OVMANA clear cell culture, confluent
		ACTGAGTGAGGGAGTCAGAGAGTTAAGAGAATTAGTACAGGTGAGATTGTACTGATTATCTTAACTCTCTGACCCCCTCACTCAGT
		((((((((((((.(((((((((((((((.(((((((((((......))))))))))).))))))))))))))).))))))))))))
		..................................................ACTGATTATCTTAACTCTCTGA............... 5*|
		...................................................................................... 5|
High confidence	hsa-bcm-miR-160	hairpin_160	LINE	ULMS	U7
		CCTAGCCCAGTACAAGGCATATGGTACTCAAGAGACTTAGAAATCCCTAAGTCTCTGAGTACCATATGCCTTGTACTGGGCTAGG
		((((((((((((((((((((((((((((((.(((((((((......)))))))))))))))))))))))))))))))))))))))
		...................................................TCTCTGAGTACCATATGCCTTGT............ 5*|
		..................................................................................... 5|
Potential	hsa-bcm-miR-162	hairpin_162	Intron ODZ2	Clear cell culture	OVMANA clear cell culture, confluent
		CAGTTAATTCAGAGTTGCTTATGTCAGGTGAGAGGGGTAGACACCAATTCTCTCTCACCTGGCATAAGCAATTCACAATTAACTG
		(((((((((..((((((((((((((((((((((((((...........))))))))))))))))))))))))))..)))))))))
		......................................................TCACCTGGCATAAGCAATTCACA......... 6*|
		..................................................................................... 6|
		......................................................TCACCTGGCATAAGCAATTCA........... 5*|
		......................................................TCACCTGGCATAAGCAATTCACA......... 5|
		..................................................................................... 10|
High confidence	hsa-bcm-miR-164	hairpin_164	Intergenic
		CAGGATCACAGACGTTTAAATTACACTCCTTCTGCTGTGCCTTACAGCAGTAGAAGGGGTGAAATTTAAACGTCTGTGATCCTG
		((((((((((((((((((((((.(((((((((((((((........))))))))))))))).))))))))))))))))))))))
		...................................................AGAAGGGGTGAAATTTAAACGT............ 27*|
		..................................................TAGAAGGGGTGAAATTTAAACGT............ 17|
		.................................................................................... 44|
		...................................................AGAAGGGGTGAAATTTAAACGT............ 16*|
		..................................................TAGAAGGGGTGAAATTTAAACGT............ 5|
		.................................................................................... 21|
		...................................................AGAAGGGGTGAAATTTAAACGT............ 49*|
		..................................................TAGAAGGGGTGAAATTTAAACGT............ 11|
		.................................................................................... 60|
		...................................................AGAAGGGGTGAAATTTAAACGT............ 8*|
		.................................................................................... 8|
		...................................................AGAAGGGGTGAAATTTAAACGT............ 5*|
		.................................................................................... 5|
		...................................................AGAAGGGGTGAAATTTAAACGT............ 8*|
		.................................................................................... 8|
		...................................................AGAAGGGGTGAAATTTAAACGT............ 5*|
		.................................................................................... 5|
		...................................................AGAAGGGGTGAAATTTAAACGT............ 14*|
		.................................................................................... 14|
		...................................................AGAAGGGGTGAAATTTAAACGT............ 7*|
		.................................................................................... 7|
		...................................................AGAAGGGGTGAAATTTAAACGT............ 12*|
		..................................................TAGAAGGGGTGAAATTTAAACGT............ 8|
		..................................................TAGAAGGGGTGAAATTTAAACG............. 6|
		.................................................................................... 26|
		...................................................AGAAGGGGTGAAATTTAAACGT............ 8*|
		.................................................................................... 8|
Potential	hsa-bcm-miR-165	hairpin_165	Intron TMF1
		ATTAATATGAAACTGACTGAATAGGTAGGGTCATTTTTCTGTGACTGCACATGGCCCAACCTATTCAGTTAGTTCCATATTAGT
		(((((((((.((((((((((((((((.((((((......((((....)))))))))).)))))))))))))))).)))))))))
		............CTGACTGAATAGGTAGGGTCAT................................................... 7*|
		.................................................................................... 7|
		............CTGACTGAATAGGTAGGGTCAT................................................... 6*|
		.................................................................................... 6|
		............CTGACTGAATAGGTAGGGTCAT................................................... 8*|
		.................................................................................... 8|
		............CTGACTGAATAGGTAGGGTCAT................................................... 6*|
		.................................................................................... 6|
		............CTGACTGAATAGGTAGGGTCAT................................................... 6*|
		.................................................................................... 6|
		............CTGACTGAATAGGTAGGGTCAT................................................... 8*|
		.................................................................................... 8|
Not likely	hsa-bcm-miR-166	hairpin_166	DNA repeat	ATGCCTAGACTGCACCCCAGACT
		TTGAAGGTAGGGAACTCTGTCTTCACTCATGAGTACCTTCCAACACGAGCTCTCAGGAGTAAAGACAGAGTTCCCTACCTTCAA
		.((((((((((((((((((((((.((((.((((...(((.......)))..)))).)))).)))))))))))))))))))))).
		..................................................TCTCAGGAGTAAAGACAGAGTTC............ 9*|
		..................................................TCTCAGGAGTAAAGACAGAGTT............. 7|
		.................................................................................... 16|
		---------------------------------------------------------------------------------------------------------
		..................................................TCTCAGGAGTAAAGACAGAGTT............. 16*|
		.....................................................CAGGAGTAAAGACAGAGTT............. 7|
		.....................................................CAGGAGTAAAGACAGAGTTC............ 6|
		.................................................................................... 29|
		---------------------------------------------------------------------------------------------------------
		..................................................TCTCAGGAGTAAAGACAGAGTT............. 9*|
		..................................................TCTCAGGAGTAAAGACAGAGTTC............ 8|
		.....................................................CAGGAGTAAAGACAGAGTTCC........... 6|
		.................................................................................... 23|
		---------------------------------------------------------------------------------------------------------
		..................................................TCTCAGGAGTAAAGACAGAGTT............. 10*|
		....................................................TCAGGAGTAAAGACAGAGTT............. 5|
		..................................................TCTCAGGAGTAAAGACAGAGT.............. 5|
		.................................................................................... 20|
		---------------------------------------------------------------------------------------------------------
		..................................................TCTCAGGAGTAAAGACAGAGTT............. 5*|
		.................................................................................... 5|
		---------------------------------------------------------------------------------------------------------
		..................................................TCTCAGGAGTAAAGACAGAGTT............. 31*|
		....................................................TCAGGAGTAAAGACAGAGTTC............ 11|
		....................................................TCAGGAGTAAAGACAGAGTT............. 10|
		..................................................TCTCAGGAGTAAAGACAGAGT.............. 8|
		.....................................................CAGGAGTAAAGACAGAGTT............. 6|
		.....................................................CAGGAGTAAAGACAGAGTTC............ 5|
		.................................................................................... 71|
		---------------------------------------------------------------------------------------------------------
		..................................................TCTCAGGAGTAAAGACAGAGTT............. 6*|
		.................................................................................... 6|
		---------------------------------------------------------------------------------------------------------
		..................................................TCTCAGGAGTAAAGACAGAGTT............. 10*|
		.....................................................CAGGAGTAAAGACAGAGTTCCC.......... 7|
		.................................................................................... 17|
		---------------------------------------------------------------------------------------------------------
		..................................................TCTCAGGAGTAAAGACAGAGTT............. 5*|
		.................................................................................... 5|
		---------------------------------------------------------------------------------------------------------
		..................................................TCTCAGGAGTAAAGACAGAGTTC............ 8*|
		..................................................TCTCAGGAGTAAAGACAGAGTT............. 7|
		.................................................................................... 15|
		---------------------------------------------------------------------------------------------------------
		..................................................TCTCAGGAGTAAAGACAGAGTT............. 18*|
		.................................................................................... 18|
		---------------------------------------------------------------------------------------------------------
		..................................................TCTCAGGAGTAAAGACAGAGTT............. 6*|
		.................................................................................... 6|
		---------------------------------------------------------------------------------------------------------
High confidence	hsa-bcm-miR-167	hairpin_167	Intergenic	Clear cell culture	RMG1 clear cell culture, confluent
		GGAAGAGTCAAGTCAAGGCCAGAGGTCCCACAGCAGGGCTGGAAAGCACACCTGTGGGACTTCTGGCCTTGACTTGACTCTTTC
		(((((((((((((((((((((((((((((((((....(((....)))....)))))))))))))))))))))))))))))))))
		.............................................................TCTGGCCTTGACTTGACTCTTT.. 5*|
		.................................................................................... 5|
High confidence	hsa-bcm-miR-171	hairpin_171	LTR	Clear cell culture	A2780 clear cell culture, confluent
		GGTAGAGTGAGCTCTAATCCAATATTACTAGCTTCTTTATAAGAAGAGGAAACTAGTAATGTTGGATTAGGGCTCACTCTACT
		((((((((((((((((((((((((((((((((((((((....)))))))...)))))))))))))))))))))))))))))))
		..................................................AACTAGTAATGTTGGATTAGGG............ 193*|
		..................................................AACTAGTAATGTTGGATTAGG............. 42|
		................................................................................... 235|
High confidence	hsa-bcm-miR-172	hairpin_172	Intergenic	Clear cell culture	OVMANA clear cell culture, confluent
		AGCTCCTTTATTGAGTCCCTACTATGTTCCAGGCACCTACGATACCCAGTGCCTGGAACATAGTAGGGACTCAATAAAGTGCT
		(((..(((((((((((((((((((((((((((((((............))))))))))))))))))))))))))))))).)))
		.................................................TGCCTGGAACATAGTAGGGACT............. 8*|
		................................................................................... 8|
		.................................................TGCCTGGAACATAGTAGGGACT............. 5*|
		................................................................................... 5|
		.................................................TGCCTGGAACATAGTAGGGACT............. 10*|
		................................................................................... 10|
		.................................................TGCCTGGAACATAGTAGGGACT............. 9*|
		................................................................................... 9|
		.................................................TGCCTGGAACATAGTAGGGACT............. 5*|
		................................................................................... 5|
		.................................................TGCCTGGAACATAGTAGGGACT............. 5*|
		................................................................................... 5|
		.................................................TGCCTGGAACATAGTAGGGACT............. 23*|
		................................................................................... 23|
		.................................................TGCCTGGAACATAGTAGGGACT............. 21*|
		................................................................................... 21|
		.................................................TGCCTGGAACATAGTAGGGACT............. 10*|
		................................................................................... 10|
		.................................................TGCCTGGAACATAGTAGGGACT............. 18*|
		................................................................................... 18|
		.................................................TGCCTGGAACATAGTAGGGACT............. 15*|
		................................................................................... 15|
		.................................................TGCCTGGAACATAGTAGGGACT............. 9*|
		................................................................................... 9|
		.................................................TGCCTGGAACATAGTAGGGACT............. 6*|
		................................................................................... 6|
Not likely	hsa-bcm-miR-173	hairpin_173	Intron UBAP2L	endometrioid	EC1
		GCAAGAGTAATGTGGAGTTTGTGCTAACTCTAGCCAGCTTAATTAGTGACTGGATAAATTGCACAACTCTCACATTCTTCTGT
		(((..((.(((((((((((.((((....(((((...(((.....)))..)))))......))))))))).))))))))..)))
		.......................................................AAATTGCACAACTCTCACATTC....... 5*|
		................................................................................... 5|
Not likely	hsa-bcm-miR-175	hairpin_175	Intron UBAP2L	AAATTGCACAACTCTCACATTC
		ATTGATCATCGACACTTCGAACGCAATTGCAGCCCGGGTTCCTCCCAGGGCTTTGCCTGTCTGAGCGTCGCTTGCCGATCAGT
		(((((((..((((.(((.((..((((....((((((((.....))).)))))))))...)).))).))))......)))))))
		.......................................................CCTGTCTGAGCGTCGCT............ 293*|
		......................................................GCCTGTCTGAGCGTCGCT............ 67|
		.........................................................TGTCTGAGCGTCGC............. 28|
		.......................................................CCTGTCTGAGCGTCGCTT........... 18|
		........................................................CTGTCTGAGCGTCGCT............ 11|
		.........................................................TGTCTGAGCGTCG.............. 7|
		.......................................................CCTGTCTGAGCGTCGC............. 6|
		ATTGATCATCGACACTTCGAAC.............................................................. 5|
		......................................................GCCTGTCTGAGCGTCGC............. 5|
		......................................................GCCTGTCTGAGCGTCGCTT........... 5|
		................................................................................... 445|
		---------------------------------------------------------------------------------------------------------
		.......................................................CCTGTCTGAGCGTCGCT............ 199*|
		ATTGATCATCGACA...................................................................... 58|
		......................................................GCCTGTCTGAGCGTCGCT............ 51|
		ATTGATCATCGAC....................................................................... 34|
		........................................................CTGTCTGAGCGTCGCT............ 31|
		ATTGATCATCGACAC..................................................................... 26|
		ATTGATCATCGACACTTCGAAC.............................................................. 20|
		.......................................................CCTGTCTGAGCGTCGCTT........... 9|
		ATTGATCATCGACACT.................................................................... 7|
		.........................................................TGTCTGAGCGTCG.............. 7|
		.......................................................CCTGTCTGAGCGTCGC............. 6|
		ATTGATCATCGACACTTC.................................................................. 5|
		ATTGATCATCGACACTTCG................................................................. 5|
		........................................................CTGTCTGAGCGTCGCTT........... 5|
		......................................................GCCTGTCTGAGCGTCGCTT........... 5|
		................................................................................... 468|
		---------------------------------------------------------------------------------------------------------
		.........................................................TGTCTGAGCGTCGC............. 91*|
		.........................................................TGTCTGAGCGTCG.............. 84|
		.......................................................CCTGTCTGAGCGTCGCT............ 22|
		........................................................CTGTCTGAGCGTCGCT............ 13|
		ATTGATCATCGACACTTCGAAC.............................................................. 6|
		ATTGATCATCGACA...................................................................... 5|
		................................................................................... 221|
		---------------------------------------------------------------------------------------------------------
Potential	hsa-bcm-miR-176	hairpin_176	Intron NPC1
		CAGTTTTCCAAGTAAGTTCCATAATTCTCTGGCTGTGTAGCTTCCTGCGGCAGAGGTTTTCTGGAACCAGCTTTGTTAACTG
		(((((..(.((((..((((((.((.((((((.(((((........)))))))))))..)).))))))..)))).)..)))))
		.............AAGTTCCATAATTCTCTGGCTGT............................................... 14*|
		.................................................................................. 14|
		.............AAGTTCCATAATTCTCTGGCTGT............................................... 7*|
		.................................................................................. 7|
		.............AAGTTCCATAATTCTCTGGCTGT............................................... 13*|
		.................................................................................. 13|
		.............AAGTTCCATAATTCTCTGGCTGT............................................... 6*|
		.................................................................................. 6|
		.............AAGTTCCATAATTCTCTGGCTGT............................................... 10*|
		.................................................................................. 10|
Potential	hsa-bcm-miR-179	hairpin_179	Intergenic	Clear cell culture	OVSAYO clear cell culture, confluent
		GGCTCAAGCTTGAATGCTCCTACAGACAATGCTTTCTGGTCTCAGGAAGCAGTGCCTGTAGAAGCATTTGTTTTGCTCTGCC
		(((...(((.((((((((.((((((.((.(((((((((....))))))))).)).)))))).))))))))....)))..)))
		.................................................CAGTGCCTGTAGAAGCATTTGT............ 12*|
		.................................................CAGTGCCTGTAGAAGCATTTGTT........... 5|
		.................................................................................. 17|
Potential	hsa-bcm-miR-180	hairpin_180	Intron POLR3F
		CAGAGGAAGGGATTCTGGGAGGTTGTAGCAGTGGAAAAAGTTCTTTTCTTCCTCTGATCGCCCTCTCAGCTCTTTCCTTCTG
		(((((((((((...((((((((.((...(((.((((.(((....))).)))).)))..)).)))))))).))))))).))))
		.............TCTGGGAGGTTGTAGCAGTGGA................................................ 9*|
		.............TCTGGGAGGTTGTAGCAGTGGAA............................................... 6|
		.............TCTGGGAGGTTGTAGCAGTGG................................................. 5|
		.................................................................................. 20|
		.............TCTGGGAGGTTGTAGCAGTGGA................................................ 17*|
		.............TCTGGGAGGTTGTAGCAGTGGAA............................................... 8|
		.................................................................................. 25|
		.............TCTGGGAGGTTGTAGCAGTGGA................................................ 12*|
		.................................................................................. 12|
		.............TCTGGGAGGTTGTAGCAGTGGA................................................ 16*|
		.............TCTGGGAGGTTGTAGCAGTGGAA............................................... 16|
		.................................................................................. 32|
		.............TCTGGGAGGTTGTAGCAGTGGAA............................................... 5*|
		.................................................................................. 5|
		.............TCTGGGAGGTTGTAGCAGTGGA................................................ 12*|
		.............TCTGGGAGGTTGTAGCAGTGGAA............................................... 8|
		.................................................................................. 20|
Potential	hsa-bcm-miR-181	hairpin_181	Intergenic
		GGGCGCGCTGGCCCTGGGCAGCGTGTGGCTGAAGGTCACCATGTTCTCCTTGGCCATGGGGCTGCGCGGGGCCAGCAGGTCC
		((((..((((((((((.(((((..((((((.((((............))))))))))...))))).))))))))))..))))
		.................................................TTGGCCATGGGGCTGCGCGGGGC........... 10*|
		.................................................TTGGCCATGGGGCTGCGCGGG............. 6|
		.................................................................................. 16|
		.................................................TTGGCCATGGGGCTGCGCGG.............. 5*|
		.................................................................................. 5|
Potential	hsa-bcm-miR-182	hairpin_182	SINE
		TGCTTTACATGAATGGTCCCATTGAATCCCAACAGCTTTGCGAAGTGTTGTTGGGATTCAGCAGGACCATTCGTGTAAAGTA
		(((((((((((((((((((..(((((((((((((((..........)))))))))))))))..)))))))))))))))))))
		................................................TGTTGGGATTCAGCAGGACCATT............ 5*|
		.................................................................................. 5|
		................................................TGTTGGGATTCAGCAGGACCAT............. 25*|
		................................................TGTTGGGATTCAGCAGGACCATT............ 14|
		.................................................................................. 39|
		................................................TGTTGGGATTCAGCAGGACCAT............. 12*|
		................................................TGTTGGGATTCAGCAGGACCATT............ 10|
		.................................................................................. 22|
		................................................TGTTGGGATTCAGCAGGACCATT............ 18*|
		................................................TGTTGGGATTCAGCAGGACCAT............. 17|
		..................................................TTGGGATTCAGCAGGACCATT............ 5|
		.................................................................................. 40|
		................................................TGTTGGGATTCAGCAGGACCAT............. 12*|
		.................................................................................. 12|
		..................................................TTGGGATTCAGCAGGACCATT............ 6*|
		.................................................................................. 6|
		................................................TGTTGGGATTCAGCAGGACCAT............. 19*|
		................................................TGTTGGGATTCAGCAGGACCATT............ 13|
		..................................................TTGGGATTCAGCAGGACCATT............ 7|
		.................................................................................. 39|
		................................................TGTTGGGATTCAGCAGGACCAT............. 47*|
		................................................TGTTGGGATTCAGCAGGACCATT............ 19|
		..................................................TTGGGATTCAGCAGGACCATT............ 11|
		.................................................................................. 77|
		................................................TGTTGGGATTCAGCAGGACCAT............. 44*|
		................................................TGTTGGGATTCAGCAGGACCATT............ 32|
		..................................................TTGGGATTCAGCAGGACCATT............ 9|
		.................................................................................. 85|
		................................................TGTTGGGATTCAGCAGGACCAT............. 22*|
		................................................TGTTGGGATTCAGCAGGACCATT............ 21|
		..................................................TTGGGATTCAGCAGGACCATT............ 8|
		.................................................................................. 51|
Potential	hsa-bcm-miR-185	hairpin_185	Intron BAALC	Clear cell culture	OVMANA clear cell culture, confluent
		TTTGGGGTGATGGGTGGGGCAATGGGATCAGGTGCCTCAAAGGGCATCCCACCTGATCCCACAGCCCACCTGTCACCCCAAA
		.(((((((((((((((((.(..(((((((((((((((....)))).....)))))))))))..)))))))))))))))))).
		............GGTGGGGCAATGGGATCAGGT.................................................. 6*|
		............GGTGGGGCAATGGGATCAGGTG................................................. 5|
		.................................................................................. 11|
High confidence	hsa-bcm-miR-53-2	hairpin_187	LINE	Secretory	Human Fib 16
		TTTTTTTGTTGCTTGTCTTGGTTTTATGCCTTTTATGTGCCTTGATATAAAAGGCATAAAACCAAGACAAGCAACAGAAAAA
		.(((((((((((((((((((((((((((((((((((((......))))))))))))))))))))))))))))))))))))).
		.................................................AAAGGCATAAAACCAAGACA.............. 14*|
		................................................AAAAGGCATAAAACCAAGACA.............. 8|
		.................................................AAAGGCATAAAACCAAGACAA............. 7|
		.................................................................................. 29|
		.................................................AAAGGCATAAAACCAAGACA.............. 8*|
		................................................AAAAGGCATAAAACCAAGACA.............. 6|
		.................................................AAAGGCATAAAACCAAGACAA............. 6|
		.................................................................................. 20|
		.................................................AAAGGCATAAAACCAAGACAA............. 6*|
		.................................................................................. 6|
		................................................AAAAGGCATAAAACCAAGACA.............. 8*|
		.................................................AAAGGCATAAAACCAAGACA.............. 8|
		.................................................................................. 16|
		.................................................AAAGGCATAAAACCAAGACA.............. 6*|
		.................................................................................. 6|
		.................................................AAAGGCATAAAACCAAGACA.............. 5*|
		.................................................................................. 5|
		................................................AAAAGGCATAAAACCAAGACA.............. 7*|
		.................................................................................. 7|
		................................................AAAAGGCATAAAACCAAGACA.............. 6*|
		.................................................AAAGGCATAAAACCAAGACA.............. 5|
		.................................................................................. 11|
		................................................AAAAGGCATAAAACCAAGACA.............. 7*|
		.................................................AAAGGCATAAAACCAAGACA.............. 5|
		.................................................................................. 12|
		.................................................AAAGGCATAAAACCAAGACA.............. 12*|
		.................................................................................. 12|
		................................................AAAAGGCATAAAACCAAGACA.............. 7*|
		.................................................................................. 7|
		.................................................AAAGGCATAAAACCAAGACA.............. 5*|
		.................................................................................. 5|
		.................................................AAAGGCATAAAACCAAGACA.............. 10*|
		................................................AAAAGGCATAAAACCAAGACA.............. 6|
		.................................................AAAGGCATAAAACCAAGACAA............. 6|
		.................................................................................. 22|
		................................................AAAAGGCATAAAACCAAGACA.............. 6*|
		.................................................................................. 6|
High confidence	hsa-bcm-miR-189	hairpin_189	Intergenic	serous	Primary Human 16399
		GCATATATATAGAGATGTATGGAATCTGTATATATCTATATATATGTGTATATATAGATTCCATAAATCTATATATGTATGT
		(((((((((((.((((.((((((((((((((((((.(((....))).)))))))))))))))))).)))).)))))))))))
		............AGATGTATGGAATCTGTATAT.................................................. 16*|
		.................................................................................. 16|
		............AGATGTATGGAATCTGTATAT.................................................. 12*|
		.................................................................................. 12|
		............AGATGTATGGAATCTGTATATA................................................. 23*|
		............AGATGTATGGAATCTGTATAT.................................................. 19|
		.................................................................................. 42|
		............AGATGTATGGAATCTGTATATA................................................. 20*|
		............AGATGTATGGAATCTGTATAT.................................................. 11|
		.................................................................................. 31|
		............AGATGTATGGAATCTGTATAT.................................................. 24*|
		............AGATGTATGGAATCTGTATATA................................................. 12|
		.................................................................................. 36|
		............AGATGTATGGAATCTGTATAT.................................................. 28*|
		............AGATGTATGGAATCTGTATATA................................................. 23|
		.................................................................................. 51|
		............AGATGTATGGAATCTGTATATA................................................. 19*|
		............AGATGTATGGAATCTGTATAT.................................................. 16|
		.................................................................................. 35|
		............AGATGTATGGAATCTGTATATA................................................. 17*|
		............AGATGTATGGAATCTGTATAT.................................................. 16|
		.................................................................................. 33|
		............AGATGTATGGAATCTGTATAT.................................................. 8*|
		.................................................................................. 8|
		............AGATGTATGGAATCTGTATAT.................................................. 7*|
		.................................................................................. 7|
Confirmed	hsa-bcm-miR-190	hairpin_190	Intergenic	cyst wall	CW2
		GCCTCCATGCTCCTAGTCCCTTCCTTGAAGCGGTCGGATAATCACATGACGAGCCTCAAGCAAGGGACTTCAAGCTGGTGGC
		(((.(((.(((...((((((((.(((((.((.((((..........))))..)).))))).))))))))...)))))).)))
		.................................................CGAGCCTCAAGCAAGGGACTTCA........... 7*|
		.................................................................................. 7|
		.................................................CGAGCCTCAAGCAAGGGACTTCA........... 6*|
		.................................................................................. 6|
		.................................................CGAGCCTCAAGCAAGGGACTTCA........... 23*|
		.................................................CGAGCCTCAAGCAAGGGACTTC............ 11|
		.............TAGTCCCTTCCTTGAAGCGGTC................................................ 5|
		.................................................................................. 39|
		.................................................CGAGCCTCAAGCAAGGGACTTC............ 11*|
		.................................................................................. 11|
		.............TAGTCCCTTCCTTGAAGCGGTC................................................ 36*|
		.............TAGTCCCTTCCTTGAAGCGGT................................................. 35|
		.............TAGTCCCTTCCTTGAAGCGG.................................................. 20|
		.................................................CGAGCCTCAAGCAAGGGACTTCA........... 13|
		.................................................CGAGCCTCAAGCAAGGGACTTC............ 5|
		.................................................................................. 109|
High confidence	hsa-bcm-miR-191	hairpin_191	Intergenic	Clear cell culture	OVTOKO clear cell culture, confluent
		TAAATGAAAAAGTAGTAGTCAAATATGCAGATCTATGTCATATATACAGATATGTATATGTGACTGCTACTTTTTTGTTTA
		((((..(((((((((((((((.(((((((.((((.(((.....))).)))).))))))).)))))))))))))))..))))
		.................................................ATATGTATATGTGACTGCTACT........... 8*|
		................................................................................. 8|
High confidence	hsa-bcm-miR-192	hairpin_192	Simple repeat	serous	Primary Human 9510
		TGGGTTTTGAATTTGCAGTAACAGGTGTGAGCATTCTAGCAGCAGTTTGATGATCATGTATGATACTGCAAACAGGACCTA
		(((((((((..(((((((((.((.(..(((.((((..(((....))).)))).)))..).)).))))))))))))))))))
		....................................................ATCATGTATGATACTGCAAACA........ 7*|
		................................................................................. 7|
		....................................................ATCATGTATGATACTGCAAACA........ 11*|
		................................................................................. 11|
		....................................................ATCATGTATGATACTGCAAACA........ 8*|
		................................................................................. 8|
		....................................................ATCATGTATGATACTGCAAACA........ 7*|
		................................................................................. 7|
Potential	hsa-bcm-miR-193	hairpin_193	Intergenic	serous	Primary Human 15b
		GCCGCGGCGGGGGACCGAGAGGGCCTCGGCTGTGTGAGGACTAGAGGCGGCCGAGGCCCGGGCCGGTTCCCCCGAGGCGGC
		(((((..((((((((((.(.(((((((((((((.(.........).)))))))))))))...)))).)))))))..)))))
		............GACCGAGAGGGCCTCGGCTGT................................................. 9*|
		................................................................................. 9|
Potential	hsa-bcm-miR-195	hairpin_195	Intron ABCA6	cyst wall	ENDO M1
		TCTTTGGAACGATAGCAGCATGAACCTGTCTCACTGCAGAATTATTTTGAGACAGGCTTATGCTGCTATCCTTCAAAAGA
		(((((.(((.(((((((((((((.(((((((((..............))))))))).))))))))))))).))).)))))
		.............AGCAGCATGAACCTGTCTCA................................................ 5*|
		................................................................................ 5|
Potential	hsa-bcm-miR-196	hairpin_196	3' UTR SLC35B2
		CCAGGAGGGTGAAGATGGTGCTGTGCTGAGGAAAGGGGATGCAGAGCCCTGCCCAGCACCACCACCTCCTATGCTCCTGG
		(((((((.(((.((.(((((..((((((.((...((((........)))).))))))))))))).))..))).)))))))
		..........GAAGATGGTGCTGTGCTGAGGA................................................. 6*|
		................................................................................ 6|
		..........GAAGATGGTGCTGTGCTGAGGA................................................. 5*|
		................................................................................ 5|
		..........GAAGATGGTGCTGTGCTGAGGAA................................................ 12*|
		..........GAAGATGGTGCTGTGCTGAGGA................................................. 8|
		................................................................................ 20|
Potential	hsa-bcm-miR-198	hairpin_198	Intron SIDT1	endometrium	EM2
		GTGGCTCTGGTCCATTTCCCTGCCATTCCCTTGGCTTCAATTTACTCCCAGGGCTGGCAGTGACATGGGTCAAGGCTCAC
		(((((..((..((((.((.((((((...((((((.............)))))).)))))).)).))))..))..)).)))
		................................................CAGGGCTGGCAGTGACATGGGT........... 7*|
		................................................................................ 7|
		................................................CAGGGCTGGCAGTGACATGGGT........... 10*|
		................................................................................ 10|
		................................................CAGGGCTGGCAGTGACATGGGT........... 5*|
		................................................................................ 5|
		................................................CAGGGCTGGCAGTGACATGGGT........... 12*|
		................................................................................ 12|
High confidence	hsa-bcm-miR-203	hairpin_203	Intergenic
[truncated: 871 more rows]

## Sheet: Color Legend
Novel miRNA criteria:
	1. Stem loop structure
	2. Minimum free energy< -25 kcal/mol
	3. Strong clean signal in specific region of 15-25 nt reference hairpin (”sprinkled” sequences across the full length of hairpin FAIL)
	4. Signal should not fall in loop
	5. In the hand folding analysis, predicted Drosha and Dicer cut sites must be able to yield a mature miR sequence that matches to the actual miR sequence read.
	6. Stable 5’ end (+/- 1nt) (highly variable 5’ ends FAIL)
	7. Highly variable 3’ end
	8. Presence of star sequence at lower copy number and matching miR with 3’ 2 nucleotide overhang.
	9. Does not map to rRNA, tRNA
	10. Does not map to snoRNA, snRNA
LEGEND
	Not a novel microRNA (If any of these criteria failed; 1, 2, 3, 4, 9)
	Potential novel microRNAs with weak predicted processing sites in hairpin (Passed 1, 2, 3, 4, 6, 9)
	High-confident novel microRNAs without star sequence (Passed 1, 2, 3, 4, 5, 9, 10)
	High-confident novel microRNAs with star sequence (Passed 1, 2, 3, 4, 5, 6, 7, 8, 9, 10)
